# Supplementary material for: Large carbon sink potential of secondary forests in the Brazilian Amazon to mitigate climate change
Source: Nat Commun. 2021 Mar 19;12:1785. doi: 10.1038/s41467-021-22050-1 (PMC7979697; doi:10.1038/s41467-021-22050-1)
Supplement: Supplementary file 3 — Source Data [file 41467_2021_22050_MOESM3_ESM.zip]

Archive with 63 entries (60 files):
- source_data/Fig1/
- source_data/Fig1/def_1_confidence_interval_as_AGC.csv
- source_data/Fig1/def_2_confidence_interval_as_AGC.csv
- source_data/Fig1/def_3_confidence_interval_as_AGC.csv
- source_data/Fig1/deforestation_cycle_assessment_v2.csv
- source_data/Fig1/Fig1a_SW_radiation.xlsx
- source_data/Fig1/Fig1b_MCWD.xlsx
- source_data/Fig1/Fig1c_precipitation.xlsx
- source_data/Fig1/Fig1d_SCC.xlsx
- source_data/Fig1/Fig1e_fire.xlsx
- source_data/Fig1/Fig1f_deforestation.xlsx
- source_data/Fig1/fire_0_confidence_interval_as_AGC.csv
- source_data/Fig1/fire_1_confidence_interval_as_AGC.csv
- source_data/Fig1/fire_2_confidence_interval_as_AGC.csv
- source_data/Fig1/fire_assessment_v2.csv
- source_data/Fig1/mcwd_0_180_confidence_interval_as_AGC.csv
- source_data/Fig1/mcwd_180_277_confidence_interval_as_AGC.csv
- source_data/Fig1/mcwd_277_350_confidence_interval_as_AGC.csv
- source_data/Fig1/mcwd_350_plus_confidence_interval_as_AGC.csv
- source_data/Fig1/MCWD_assessment_may2020_CHIRPSv1.csv
- source_data/Fig1/precip_1920_2210_confidence_interval_as_AGC.csv
- source_data/Fig1/precip_1920_confidence_interval_as_AGC.csv
- source_data/Fig1/precip_2210_confidence_interval_as_AGC.csv
- source_data/Fig1/precipitation_assessment_may2020_CHIRPS_thirds.csv
- source_data/Fig1/rad_150_170_confidence_interval_as_AGC.csv
- source_data/Fig1/rad_170_180_confidence_interval_as_AGC.csv
- source_data/Fig1/rad_180_187_confidence_interval_as_AGC.csv
- source_data/Fig1/rad_187_confidence_interval_as_AGC.csv
- source_data/Fig1/radiation_assessment_v2.csv
- source_data/Fig1/SCC_0.3_0.5_confidence_interval_as_AGC.csv
- source_data/Fig1/SCC_0.3_confidence_interval_as_AGC.csv
- source_data/Fig1/SCC_0.5_0.8_confidence_interval_as_AGC.csv
- source_data/Fig1/SCC_0.8_confidence_interval_as_AGC.csv
- source_data/Fig1/soil_assessment_v2.csv
- source_data/Fig3/
- source_data/Fig3/Fig3a_north-west.xlsx
- source_data/Fig3/Fig3b_north-east.xlsx
- source_data/Fig3/Fig3c_south-west.xlsx
- source_data/Fig3/Fig3d_south-east.xlsx
- source_data/Fig3/NE_4_1_confidence_interval_as_AGC.csv
- source_data/Fig3/NE_4_2_confidence_interval_as_AGC.csv
- source_data/Fig3/NE_4_3_confidence_interval_as_AGC.csv
- source_data/Fig3/NE_4_4_confidence_interval_as_AGC.csv
- source_data/Fig3/NE-Group.csv
- source_data/Fig3/NW_3_1_confidence_interval_as_AGC.csv
- source_data/Fig3/NW_3_2_confidence_interval_as_AGC.csv
- source_data/Fig3/NW_3_3_confidence_interval_as_AGC.csv
- source_data/Fig3/NW_3_4_confidence_interval_as_AGC.csv
- source_data/Fig3/NW-Group.csv
- source_data/Fig3/SE_2_1_confidence_interval_as_AGC.csv
- source_data/Fig3/SE_2_2_confidence_interval_as_AGC.csv
- source_data/Fig3/SE_2_3_confidence_interval_as_AGC.csv
- source_data/Fig3/SE_2_4_confidence_interval_as_AGC.csv
- source_data/Fig3/SE-Group.csv
- source_data/Fig3/SW_1_1_confidence_interval_as_AGC.csv
- source_data/Fig3/SW_1_2_confidence_interval_as_AGC.csv
- source_data/Fig3/SW_1_3_confidence_interval_as_AGC.csv
- source_data/Fig3/SW_1_4_confidence_interval_as_AGC.csv
- source_data/Fig3/SW-Group.csv
- source_data/Fig5/
- source_data/Fig5/fig5a_2030_carbon_stock_scenarios.xlsx
- source_data/Fig5/fig5b_2030_carbon_accumulation_scenarios.xlsx
- source_data/README.txt
