# Supplementary material for: Large carbon sink potential of secondary forests in the Brazilian Amazon to mitigate climate change
Source: Nat Commun. 2021 Mar 19;12:1785. doi: 10.1038/s41467-021-22050-1 (PMC7979697; doi:10.1038/s41467-021-22050-1)
Supplement: Supplementary file 3 — Source Data [file 41467_2021_22050_MOESM3_ESM.zip › source_data/Fig1/def_1_confidence_interval_as_AGC.csv]

lower_AGC_MgC_ha_yr	upper_AGC_MgC_ha_yr
1.72024319265325	4.21434637940987
3.79015803844013	7.29421755562741
5.92818921912901	10.0135580803894
8.08558580618061	12.5089781471828
10.2406704730617	14.8424366265055
12.3812620035271	17.0495775460666
14.4995720923789	19.1537354651644
16.5901493298365	21.171548181952
18.6488786648428	23.1156586487583
20.6724266217021	24.9961857836711
22.6579032073569	26.8215992689022
24.6026448496475	28.5992717989056
26.5040797190873	30.3358338411933
28.3596663584303	32.0373854755855
30.1669133601586	33.7095830849055
31.9234930880164	35.3576029687696
33.6274508293758	36.9859897835578
35.2774784122904	38.5984267145441
36.8731781162695	40.1975054694853
38.4152185447765	41.7845970814814
39.9053103754164	43.3598974485258
41.3460027654092	44.9226481387883
42.7403735716911	46.4714602459679
44.0917114283686	48.0046439450637
45.4032615888387	49.5204723580391
46.6780620095945	51.0173536430181
47.9188613569595	52.4939199248088
49.1280957146649	53.9490565203703
50.3079003708277	55.3818952618311
51.4601388526143	56.7917898919032
52.586437905087	58.1782849493003
53.6882221826827	59.5410844674293
54.7667457183725	60.8800234956112
55.8231191357996	62.1950435381635
56.8583325538769	63.4861720116692
57.8732745788182	64.753505366637
58.86874793304	65.9971953583615
59.8454822806635	67.2174379358961
60.8041447565297	68.4144642663077
61.7453486316673	69.5885334816233
62.6696604731533	70.7399268078061
63.5776060888297	71.8689428000335
64.4696754901231	72.9758934636511
65.3463270592631	74.0611010853613
66.2079910694036	75.1248956355138
67.0550726760549	76.1676126312103
