# Supplementary material for: Large carbon sink potential of secondary forests in the Brazilian Amazon to mitigate climate change
Source: Nat Commun. 2021 Mar 19;12:1785. doi: 10.1038/s41467-021-22050-1 (PMC7979697; doi:10.1038/s41467-021-22050-1)
Supplement: Supplementary file 3 — Source Data [file 41467_2021_22050_MOESM3_ESM.zip › source_data/Fig1/def_2_confidence_interval_as_AGC.csv]

lower_AGC_MgC_ha_yr	upper_AGC_MgC_ha_yr
1.38761810837516	5.56836599145508
3.14930155104753	8.42682002883813
4.90828501101773	10.7018994064965
6.64147068823733	12.6595819382451
8.34229362866503	14.4093072322619
10.0080949643809	16.0099359075137
11.6373458495427	17.4981178695403
13.2287363847868	18.8990550320828
14.7807867962563	20.2314672701311
16.2916452640072	21.5101996555908
17.7589796648913	22.7477104222158
19.1799544627935	23.9549396977994
20.5513246790233	25.1417613682409
21.8696949873204	26.3170913257675
23.1319703927034	27.4886926604629
24.335948759555	28.6627665746216
25.4808940396602	29.8435139425325
26.5678648677576	31.0329078732857
27.599645775923	32.2308398302596
28.5803157789845	33.4356111337029
29.5146479645161	34.6445807354884
30.4075528957284	35.8547596345166
31.2636867206034	37.063233314026
32.0872401243303	38.2673977205989
32.8818658532075	39.4650522823799
33.6506904812805	40.6544052147878
34.3963672554428	41.8340349767326
35.1211427995827	43.0028356339635
35.8269231888571	44.1599610359293
36.5153329876908	45.3047745402003
37.1877652847638	46.4368065106948
37.845422902867	47.5557196191266
38.4893518323517	48.6612810678408
39.1204681677881	49.753340589787
39.7395797703896	50.8318131136144
40.3474037140755	51.8966651268764
40.9445803860741	52.9479039415716
41.5316849399288	53.9855692266413
42.1092366519377	55.0097263086287
42.6777066129076	56.0204608525185
43.2375240927499	57.0178746222915
43.7890818417496	58.0020820888013
44.3327405351627	58.9732077050942
44.8688325235763	59.9313837096436
45.3976650172582	60.8767483489358
45.9195228062183	61.8094444346326
