# Supplementary material for: Large carbon sink potential of secondary forests in the Brazilian Amazon to mitigate climate change
Source: Nat Commun. 2021 Mar 19;12:1785. doi: 10.1038/s41467-021-22050-1 (PMC7979697; doi:10.1038/s41467-021-22050-1)
Supplement: Supplementary file 3 — Source Data [file 41467_2021_22050_MOESM3_ESM.zip › source_data/Fig1/def_3_confidence_interval_as_AGC.csv]

lower_AGC_MgC_ha_yr	upper_AGC_MgC_ha_yr
-4.3675087701873	9.05529100570367
-13.8000635113015	30.2688908600502
-17.9960465527268	44.649934098211
-17.5587548688121	52.5385475896939
-14.5235159707728	55.6352648755733
-9.88397081496218	54.4207342160517
-4.43542975873286	50.0339234294992
0.958833265583731	44.2235959297179
5.58409657490085	38.5765545352609
9.03176222770189	34.0936492995022
11.2414199839397	31.1312069815202
12.4846335273337	29.5026895864554
13.2027112336025	28.7350163546215
13.7469046038771	28.3970565171115
14.2756495015194	28.2426685294847
14.8147639586097	28.1697759013169
15.3379396262838	28.1464105123025
15.8129321895708	28.1644593165662
16.2192139101939	28.2191509417677
16.5505277929147	28.302904958463
16.8112433257428	28.4056185906034
17.0114068223707	28.5168647377176
17.162760059065	28.6277887912739
17.2763408318421	28.7320180946967
17.361422120871	28.8257110851848
17.4252951653763	28.9071234501259
17.4734683861647	28.9760182121488
17.5100091833226	29.0331124516445
17.5378883923348	29.0796404774399
17.5592711444685	29.1170459930862
17.5757416882198	29.1467851170963
17.5884686273946	29.1702130778504
17.5983228736252	29.1885287291945
17.6059605807595	29.2027561283727
17.6118811901264	29.2137480422409
17.6164682105514	29.2222010858092
17.6200181678263	29.2286758978367
17.6227614674958	29.2336183882522
17.6248776963253	29.2373798602323
17.6265070477697	29.2402349408123
17.627758994634	29.2423969407382
17.6287189631857	29.2440306552676
17.6294535233623	29.245262819705
17.6300144543135	29.2461905200669
17.6304419429141	29.2468878789642
17.6307671052531	29.2474113204805
