# Supplementary material for: Large carbon sink potential of secondary forests in the Brazilian Amazon to mitigate climate change
Source: Nat Commun. 2021 Mar 19;12:1785. doi: 10.1038/s41467-021-22050-1 (PMC7979697; doi:10.1038/s41467-021-22050-1)
Supplement: Supplementary file 3 — Source Data [file 41467_2021_22050_MOESM3_ESM.zip › source_data/Fig1/deforestation_cycle_assessment_v2.csv]

# age	majority_fiftyth	Corrected_AGB	majority_count	threshold
1	44	6	180842	1
2	38	0	109173	1
3	45	7	84873	1
4	51	13	78173	1
5	59	21	184279	1
6	60	22	97185	1
7	67	29	81784	1
8	75	37	54413	1
9	81	43	49475	1
10	90	52	56748	1
11	85	47	50964	1
12	93	55	45496	1
13	95	57	55599	1
14	98	60	43703	1
15	113	75	63232	1
16	118	80	37826	1
17	114	76	34160	1
18	122	84	23932	1
19	114	76	28853	1
20	113	75	33334	1
21	123	85	27084	1
22	134	96	27044	1
23	133	95	24726	1
24	135	97	25866	1
25	135	97	30651	1
26	143	105	24729	1
27	115	77	31780	1
28	124	86	33843	1
29	141	103	32710	1
30	138	100	21978	1
31	147	109	27760	1
32	157	119	51039	1
1	30	2	95299	2
2	28	0	59018	2
3	34	6	39835	2
4	41	13	28802	2
5	54	26	84325	2
6	47	19	37087	2
7	53	25	29274	2
8	58	30	17197	2
9	62	34	14068	2
10	73	45	15177	2
11	64	36	14323	2
12	70	42	11229	2
13	76	48	14686	2
14	83	55	9466	2
15	92	64	13223	2
16	91	63	7443	2
17	76	48	5671	2
18	100	72	3203	2
19	85	57	4370	2
20	99	71	4935	2
21	99	71	3258	2
22	98	70	2747	2
23	105	77	1745	2
24	100	72	1757	2
25	98	70	1444	2
26	114	86	716	2
27	86	58	719	2
28	77	49	696	2
1	23	3	31948	3
2	20	0	17022	3
3	24	4	10360	3
4	34	14	5651	3
5	49	29	13953	3
6	40	20	6071	3
7	49	29	5396	3
8	46	26	2662	3
9	54	34	1831	3
10	63	43	1739	3
11	56	36	1648	3
12	67	47	1209	3
13	64	44	1442	3
14	71	51	651	3
15	80	60	778	3
16	75	55	383	3
17	72	52	205	3
18	90	70	85	3
19	43	23	156	3
20	77	57	89	3
21	71	51	55	3
22	28	8	61	3
23	47	27	20	3
24	115	95	10	3
25	31	11	8	3
26	72	52	11	3
