# Supplementary material for: Large carbon sink potential of secondary forests in the Brazilian Amazon to mitigate climate change
Source: Nat Commun. 2021 Mar 19;12:1785. doi: 10.1038/s41467-021-22050-1 (PMC7979697; doi:10.1038/s41467-021-22050-1)
Supplement: Supplementary file 3 — Source Data [file 41467_2021_22050_MOESM3_ESM.zip › source_data/Fig1/Fig1a_SW_radiation.xlsx]

## Sheet: SW radiation (150 - 170)
Units are in Mg C ha-1 yr-1
Yt = A(1 – e-kt)c					A	k	c
t	Yt	lower CI	upper CI		120.5	0.0510846	1.32623
1	2.25546	0.725423	4.1031
2	5.46947	2.81787	8.54968
3	9.05908	5.64585	12.9474
4	12.8383	8.93922	17.2308
5	16.7065	12.5319	21.3793
6	20.6003	16.3095	25.3881
7	24.4771	20.1884	29.2588
8	28.3072	24.1054	32.9966
9	32.0691	28.0117	36.6083
10	35.7474	31.8687	40.1019
11	39.3313	35.646	43.486
12	42.813	39.3191	46.7694
13	46.1871	42.8687	49.9608
14	49.4506	46.2803	53.0679
15	52.6014	49.5437	56.0972
16	55.6391	52.6535	59.0526
17	58.5638	55.6088	61.9357
18	61.3765	58.4126	64.7451
19	64.079	61.0716	67.4777
20	66.6731	63.5941	70.1289
21	69.1612	65.9895	72.6943
22	71.546	68.2673	75.1697
23	73.8304	70.4363	77.5521
24	76.0172	72.5043	79.8395
25	78.1095	74.4787	82.0311
26	80.1105	76.3654	84.1269
27	82.0233	78.1702	86.128
28	83.8511	79.8978	88.0357
29	85.597	81.5526	89.8523
30	87.2641	83.1383	91.5802

## Sheet: SW radiation (170 to 180)
Units are in Mg C ha-1 yr-1
Yt = A(1 – e-kt)c					A	k	c
t	Yt	lower CI	upper CI		107	0.0253285	0.903003
1	3.82721	2.27578	5.56741
2	7.07584	4.9474	9.41249
3	10.0896	7.6565	12.7318
4	12.936	10.3482	15.7283
5	15.6473	12.9995	18.493
6	18.2427	15.5986	21.0779
7	20.7354	18.1382	23.5172
8	23.135	20.6139	25.8349
9	25.4491	23.0224	28.0492
10	27.6836	25.3613	30.1746
11	29.8438	27.6286	32.2232
12	31.9339	29.8227	34.2053
13	33.9576	31.9419	36.1299
14	35.9183	33.9849	38.0047
15	37.819	35.9508	39.8367
16	39.6622	37.8393	41.6314
17	41.4506	39.651	43.3932
18	43.1863	41.3875	45.1247
19	44.8714	43.0515	46.8274
20	46.5078	44.6467	48.5015
21	48.0973	46.1774	50.1461
22	49.6417	47.6483	51.7602
23	51.1425	49.0637	53.3423
24	52.6012	50.4281	54.8911
25	54.0193	51.7452	56.4056
26	55.398	53.0187	57.885
27	56.7388	54.2514	59.3289
28	58.0427	55.4462	60.7369
29	59.311	56.6053	62.109
30	60.5448	57.7309	63.4454

## Sheet: SW radiation (180 - 187)
Units are in Mg C ha-1 yr-1
Yt = A(1 – e-kt)c					A	k	c
t	Yt	lower CI	upper CI		109.5	0.0130993	0.8036
1	3.34312	1.35375	5.67126
2	5.80472	3.18203	8.77639
3	7.99862	5.04403	11.2859
4	10.0265	6.89872	13.4637
5	11.9333	8.73146	15.4201
6	13.7446	10.5352	17.2151
7	15.4767	12.306	18.8859
8	17.1408	14.041	20.4583
9	18.7454	15.7382	21.9511
10	20.2968	17.3956	23.3789
11	21.8	19.0113	24.7536
12	23.2592	20.5833	26.0852
13	24.6778	22.1094	27.3828
14	26.0586	23.5871	28.6542
15	27.4042	25.014	29.9068
16	28.7165	26.3878	31.1469
17	29.9976	27.7067	32.38
18	31.249	28.9698	33.6101
19	32.4722	30.1771	34.8401
20	33.6685	31.3302	36.071
21	34.8392	32.4315	37.3027
22	35.9853	33.4845	38.5338
23	37.1078	34.493	39.7623
24	38.2076	35.461	40.986
25	39.2855	36.3925	42.2026
26	40.3424	37.2911	43.4101
27	41.3789	38.16	44.6065
28	42.3958	39.0021	45.7905
29	43.3936	39.8197	46.9607
30	44.3729	40.615	48.1161

## Sheet: SW radiation (187+)
Units are in Mg C ha-1 yr-1
Yt = A(1 – e-kt)c					A	k	c
t	Yt	lower CI	upper CI		30.819	0.137201	2.2089
1	0.329814	-0.221286	1.14906
2	1.31723	0.045231	3.0516
3	2.79624	1.02629	5.11819
4	4.59186	2.59504	7.17701
5	6.56104	4.54719	9.1723
6	8.59539	6.68497	11.0941
7	10.6167	8.84788	12.9486
8	12.571	10.9227	14.7415
9	14.4231	12.8447	16.4684
10	16.1521	14.5913	18.1118
11	17.7473	16.1685	19.6474
12	19.2053	17.5941	21.0541
13	20.5279	18.8868	22.3205
14	21.7204	20.0617	23.445
15	22.7902	21.1296	24.4343
16	23.7458	22.0979	25.3002
17	24.5965	22.9718	26.0576
18	25.3514	23.7546	26.7226
19	26.0199	24.449	27.3115
20	26.6103	25.0571	27.8393
21	27.1311	25.5821	28.3193
22	27.5895	26.0282	28.7617
23	27.9926	26.4015	29.1737
24	28.3467	26.7094	29.5599
25	28.6573	26.9603	29.9222
26	28.9297	27.1629	30.2617
27	29.1682	27.3252	30.5787
28	29.3771	27.4542	30.8733
29	29.5598	27.5562	31.146
30	29.7196	27.6363	31.3975
