# Supplementary material for: Large carbon sink potential of secondary forests in the Brazilian Amazon to mitigate climate change
Source: Nat Commun. 2021 Mar 19;12:1785. doi: 10.1038/s41467-021-22050-1 (PMC7979697; doi:10.1038/s41467-021-22050-1)
Supplement: Supplementary file 3 — Source Data [file 41467_2021_22050_MOESM3_ESM.zip › source_data/Fig1/Fig1b_MCWD.xlsx]

## Sheet: MCWD (0 to -180)
Units are in Mg C ha-1 yr-1
Yt = A(1 – e-kt)c					A	k	c
t	Yt	lower CI	upper CI		133	0.0299157	1.1162
1	2.60269	0.419911	5.34743
2	5.54926	2.12155	9.68096
3	8.58275	4.34931	13.5735
4	11.6401	6.89223	17.1624
5	14.6906	9.63789	20.5183
6	17.7162	12.5146	23.6856
7	20.7052	15.472	26.696
8	23.6499	18.4726	29.5736
9	26.545	21.4874	32.3379
10	29.3866	24.4926	35.0054
11	32.1721	27.4686	37.5907
12	34.8998	30.3986	40.1071
13	37.5685	33.2678	42.5668
14	40.1776	36.0631	44.9815
15	42.7268	38.7732	47.3617
16	45.2162	41.3885	49.7168
17	47.6459	43.9016	52.0544
18	50.0163	46.3082	54.3795
19	52.3282	48.607	56.6945
20	54.5822	50.8001	58.9986
21	56.779	52.892	61.2887
22	58.9196	54.8893	63.5598
23	61.0049	56.7995	65.8063
24	63.0358	58.6303	68.0224
25	65.0135	60.3889	70.2028
26	66.9388	62.082	72.343
27	68.8129	63.7155	74.4393
28	70.6369	65.2944	76.4886
29	72.4119	66.8232	78.4889
30	74.1388	68.3056	80.4384

## Sheet: MCWD (-180 to -277)
Units are in Mg C ha-1 yr-1
Yt = A(1 – e-kt)c					A	k	c
t	Yt	lower CI	upper CI		119	0.0276567	1.02515
1	2.96493	0.772159	5.65667
2	5.94978	2.69581	9.7964
3	8.8907	4.99826	13.4027
4	11.775	7.50322	16.6685
5	14.5975	10.1235	19.6854
6	17.356	12.8064	22.5077
7	20.0497	15.5162	25.1723
8	22.6785	18.2273	27.706
9	25.2429	20.9201	30.1298
10	27.7434	23.579	32.461
11	30.1811	26.191	34.7142
12	32.5569	28.7452	36.9024
13	34.872	31.2318	39.0373
14	37.1275	33.6425	41.1296
15	39.3248	35.9697	43.1889
16	41.4651	38.2077	45.2234
17	43.5495	40.3524	47.2395
18	45.5795	42.4021	49.2413
19	47.5562	44.3574	51.2306
20	49.481	46.2215	53.2066
21	51.355	47.9994	55.1668
22	53.1795	49.6971	57.1074
23	54.9557	51.3215	59.0242
24	56.6848	52.8789	60.9128
25	58.3679	54.3757	62.7694
26	60.0064	55.8175	64.5908
27	61.6011	57.2089	66.3743
28	63.1534	58.5544	68.1179
29	64.6642	59.8576	69.8202
30	66.1346	61.1216	71.4801

## Sheet: MCWD (-277 to -350) 
Units are in Mg C ha-1 yr-1
Yt = A(1 – e-kt)c					A	k	c
t	Yt	lower CI	upper CI		96	0.0243992	0.891963
1	3.46062	2.27331	4.76873
2	6.35279	4.73366	8.10441
3	9.02306	7.17768	11.001
4	11.5381	9.57875	13.6268
5	13.9295	11.9268	16.0572
6	16.216	14.2171	18.3353
7	18.4101	16.4472	20.4892
8	20.5211	18.6157	22.5388
9	22.5561	20.7218	24.4992
10	24.5208	22.7649	26.3823
11	26.4199	24.7446	28.198
12	28.2574	26.6602	29.9547
13	30.0368	28.5115	31.6597
14	31.761	30.2978	33.3195
15	33.4328	32.019	34.9397
16	35.0545	33.6752	36.5249
17	36.6285	35.2671	38.0787
18	38.1567	36.7963	39.6037
19	39.6409	38.265	41.1013
20	41.0828	39.6762	42.5718
21	42.4841	41.0333	44.015
22	43.8463	42.34	45.4302
23	45.1707	43.5998	46.8167
24	46.4587	44.8161	48.1736
25	47.7114	45.9921	49.5004
26	48.9302	47.1306	50.7965
27	50.116	48.2339	52.0617
28	51.27	49.3043	53.2961
29	52.3931	50.3438	54.4996
30	53.4863	51.3539	55.6726

## Sheet: MCWD (-350 plus) 
Units are in Mg C ha-1 yr-1
Yt = A(1 – e-kt)c					A	k	c
t	Yt	lower CI	upper CI		88.5	0.0161954	0.801861
1	3.22335	1.92716	4.6701
2	5.5832	3.89062	7.43187
3	7.67862	5.78762	9.72004
4	9.60889	7.62209	11.7377
5	11.4182	9.39842	13.5709
6	13.1314	11.1201	15.2671
7	14.7646	12.7898	16.8559
8	16.329	14.4095	18.3577
9	17.8329	15.9807	19.7877
10	19.2826	17.5044	21.1574
11	20.6831	18.9811	22.4764
12	22.0387	20.4111	23.7525
13	23.3526	21.7943	24.9926
14	24.6278	23.1303	26.2028
15	25.8667	24.4188	27.3884
16	27.0717	25.6595	28.5539
17	28.2444	26.8526	29.703
18	29.3867	27.9985	30.8383
19	30.5	29.0986	31.9617
20	31.5857	30.1549	33.0737
21	32.645	31.1699	34.1743
22	33.6791	32.1466	35.2628
23	34.689	33.0878	36.3383
24	35.6756	33.9966	37.3998
25	36.6398	34.8756	38.4461
26	37.5825	35.7273	39.4766
27	38.5043	36.554	40.4904
28	39.406	37.3575	41.4872
29	40.2883	38.1395	42.4664
30	41.1518	38.9015	43.428
