# Supplementary material for: Large carbon sink potential of secondary forests in the Brazilian Amazon to mitigate climate change
Source: Nat Commun. 2021 Mar 19;12:1785. doi: 10.1038/s41467-021-22050-1 (PMC7979697; doi:10.1038/s41467-021-22050-1)
Supplement: Supplementary file 3 — Source Data [file 41467_2021_22050_MOESM3_ESM.zip › source_data/Fig1/Fig1c_precipitation.xlsx]

## Sheet: Precip (0 - 1920)
Units are in Mg C ha-1 yr-1
Yt = A(1 – e-kt)c					A	k	c
t	Yt	lower CI	upper CI		96	0.0145694	0.779676
1	3.53091	2.34991	4.82309
2	6.02747	4.50394	7.66412
3	8.22201	6.53033	10.0212
4	10.2316	8.46076	12.1026
5	12.1077	10.3117	13.9964
6	13.8792	12.0932	15.7506
7	15.5644	13.8123	17.3954
8	17.1762	15.4738	18.9514
9	18.7238	17.0811	20.4338
10	20.2143	18.637	21.8541
11	21.6535	20.1432	23.2217
12	23.0459	21.601	24.5446
13	24.3952	23.0111	25.8294
14	25.7047	24.374	27.082
15	26.9771	25.6898	28.3075
16	28.2146	26.9589	29.5106
17	29.4194	28.1816	30.6946
18	30.5933	29.3588	31.8625
19	31.7379	30.4919	33.016
20	32.8546	31.5827	34.1562
21	33.9448	32.6337	35.2831
22	35.0096	33.6476	36.3964
23	36.0501	34.6271	37.4956
24	37.0674	35.5749	38.58
25	38.0622	36.4936	39.6487
26	39.0356	37.3854	40.7012
27	39.9882	38.2524	41.7369
28	40.9207	39.0964	42.7556
29	41.834	39.919	43.7571
30	42.7285	40.7216	44.7411

## Sheet: Precip (1920 to 2210)
Units are in Mg C ha-1 yr-1
Yt = A(1 – e-kt)c					A	k	c
t	Yt	lower CI	upper CI		112	0.0276644	1.11411
1	2.02614	0.707266	3.60548
2	4.3192	2.2343	6.73174
3	6.68302	4.09634	9.62309
4	9.06951	6.15707	12.3439
5	11.4551	8.34421	14.9286
6	13.8258	10.6119	17.3992
7	16.1728	12.9282	19.7721
8	18.4899	15.2693	22.0597
9	20.7727	17.6168	24.2725
10	23.0182	19.9559	26.4195
11	25.2243	22.274	28.5088
12	27.3893	24.5606	30.5479
13	29.5122	26.8064	32.544
14	31.5923	29.0029	34.504
15	33.6293	31.1427	36.4344
16	35.6229	33.2193	38.3414
17	37.5731	35.2273	40.2301
18	39.4801	37.1632	42.1044
19	41.3442	39.0252	43.9664
20	43.1657	40.8138	45.8164
21	44.9451	42.5311	47.653
22	46.6829	44.1809	49.4736
23	48.3797	45.7678	51.2746
24	50.0361	47.2964	53.0524
25	51.6526	48.7715	54.8037
26	53.2301	50.1974	56.5254
27	54.7691	51.5781	58.215
28	56.2704	52.9168	59.8704
29	57.7347	54.2167	61.4902
30	59.1627	55.4801	63.0733

## Sheet: Precip (2210 + )
Units are in Mg C ha-1 yr-1
Yt = A(1 – e-kt)c					A	k	c
t	Yt	lower CI	upper CI		132	0.0268226	1.10216
1	2.4106	0.843829	4.28612
2	5.09955	2.63841	7.94682
3	7.85715	4.81321	11.3163
4	10.6328	7.21176	14.4783
5	13.402	9.75184	17.4766
6	16.1502	12.3816	20.339
7	18.8682	15.0649	23.0856
8	21.5497	17.7752	25.7318
9	24.1905	20.4916	28.2903
10	26.7873	23.1975	30.7719
11	29.3381	25.8789	33.1863
12	31.8413	28.5238	35.5425
13	34.296	31.1217	37.8491
14	36.7014	33.663	40.114
15	39.0574	36.1392	42.3453
16	41.3637	38.5428	44.55
17	43.6205	40.8677	46.7343
18	45.828	43.1096	48.9028
19	47.9866	45.2664	51.0584
20	50.0968	47.3384	53.2015
21	52.159	49.3283	55.3306
22	54.174	51.2401	57.4427
23	56.1424	53.0792	59.5338
24	58.0648	54.851	61.5998
25	59.942	56.561	63.6365
26	61.7748	58.2144	65.6404
27	63.564	59.8156	67.6087
28	65.3103	61.3686	69.5387
29	67.0145	62.8768	71.4288
30	68.6776	64.3433	73.2776
