# Supplementary material for: Large carbon sink potential of secondary forests in the Brazilian Amazon to mitigate climate change
Source: Nat Commun. 2021 Mar 19;12:1785. doi: 10.1038/s41467-021-22050-1 (PMC7979697; doi:10.1038/s41467-021-22050-1)
Supplement: Supplementary file 3 — Source Data [file 41467_2021_22050_MOESM3_ESM.zip › source_data/Fig1/Fig1d_SCC.xlsx]

## Sheet: SCC (<0.3)
Units are in Mg C ha-1 yr-1
Yt = A(1 – e-kt)c					A	k	c
t	Yt	lower CI	upper CI		124.5	0.0289906	1.06468
1	2.82668	1.34463	4.54348
2	5.82269	3.56466	8.36586
3	8.83046	6.09224	11.8704
4	11.8145	8.78297	15.1511
5	14.7583	11.5636	18.256
6	17.6528	14.3892	21.215
7	20.4927	17.2293	24.0493
8	23.2746	20.062	26.7749
9	25.9966	22.8706	29.405
10	28.6575	25.642	31.9507
11	31.2569	28.3653	34.4217
12	33.7946	31.0316	36.8268
13	36.271	33.633	39.1743
14	38.6865	36.1626	41.472
15	41.0418	38.6147	43.727
16	43.3377	40.9845	45.9453
17	45.5752	43.2687	48.1321
18	47.7551	45.466	50.2907
19	49.8785	47.5766	52.4227
20	51.9465	49.603	54.5278
21	53.9602	51.549	56.6044
22	55.9208	53.4194	58.6499
23	57.8293	55.2195	60.6613
24	59.687	56.9544	62.6357
25	61.495	58.6292	64.5705
26	63.2544	60.2481	66.4636
27	64.9664	61.8151	68.3132
28	66.6321	63.3338	70.1182
29	68.2526	64.8071	71.8779
30	69.8291	66.2376	73.5918

## Sheet: SCC (0.3 - 0.5)
Units are in Mg C ha-1 yr-1
Yt = A(1 – e-kt)c					A	k	c
t	Yt	lower CI	upper CI		127.5	0.0195936	0.950463
1	3.0074	-0.538548	7.8023
2	5.75818	0.71803	12.2301
3	8.38769	2.46252	15.7788
4	10.9243	4.47102	18.8249
5	13.3819	6.64033	21.5312
6	15.7691	8.91008	23.9886
7	18.0917	11.2402	26.2554
8	20.3542	13.6016	28.3722
9	22.56	15.9721	30.37
10	24.7122	18.3333	32.2731
11	26.8132	20.6699	34.1019
12	28.8651	22.9681	35.8742
13	30.8699	25.2153	37.6061
14	32.8291	27.3997	39.3122
15	34.7444	29.5105	41.0063
16	36.6173	31.5377	42.7004
17	38.4489	33.4734	44.4049
18	40.2406	35.3117	46.1276
19	41.9936	37.0499	47.8733
20	43.7088	38.6885	49.6434
21	45.3873	40.2309	51.4361
22	47.0301	41.6831	53.2471
23	48.6381	43.0528	55.0705
24	50.2123	44.3482	56.8996
25	51.7534	45.5773	58.7279
26	53.2623	46.748	60.5491
27	54.7398	47.867	62.3579
28	56.1865	48.9405	64.1495
29	57.6034	49.9736	65.9201
30	58.9909	50.9709	67.6666

## Sheet: SCC (0.5 - 0.8)
Units are in Mg C ha-1 yr-1
Yt = A(1 – e-kt)c					A	k	c
t	Yt	lower CI	upper CI		116	0.0161031	0.905146
1	2.7434	1.21376	4.52269
2	5.10049	2.95105	7.52778
3	7.30898	4.8009	10.0959
4	9.41476	6.69672	12.4035
5	11.4393	8.60921	14.5285
6	13.3953	10.5219	16.5151
7	15.2911	12.4243	18.3918
8	17.1328	14.3089	20.1787
9	18.925	16.17	21.8908
10	20.6714	18.0031	23.5402
11	22.3748	19.8039	25.1368
12	24.0379	21.5689	26.6893
13	25.6627	23.2944	28.2055
14	27.2511	24.9769	29.6926
15	28.8047	26.6128	31.1571
16	30.3249	28.1988	32.6053
17	31.8131	29.7322	34.0424
18	33.2704	31.2109	35.4728
19	34.698	32.634	36.8995
20	36.0967	34.0019	38.324
21	37.4676	35.3162	39.7463
22	38.8115	36.5799	41.1654
23	40.1291	37.7964	42.5793
24	41.4213	38.9696	43.9856
25	42.6888	40.1032	45.3819
26	43.9321	41.2007	46.7659
27	45.152	42.2655	48.1356
28	46.3491	43.3004	49.4895
29	47.5239	44.3078	50.8261
30	48.6769	45.2899	52.1443

## Sheet: SCC (0.8 +)
Units are in Mg C ha-1 yr-1
Yt = A(1 – e-kt)c					A	k	c
t	Yt	lower CI	upper CI		150	0.0142833	1.02338
1	1.92582	1.00278	2.97468
2	3.88616	2.47001	5.45406
3	5.84216	4.10063	7.74279
4	7.78547	5.82502	9.90471
5	9.71226	7.60879	11.9706
6	11.6204	9.43103	13.9588
7	13.5085	11.2775	15.8821
8	15.3758	13.1378	17.7497
9	17.2217	15.0037	19.5689
10	19.0459	16.8687	21.3459
11	20.8481	18.7271	23.086
12	22.6282	20.5738	24.794
13	24.3863	22.4042	26.4745
14	26.1223	24.2137	28.1321
15	27.8362	25.9979	29.7713
16	29.5282	27.7524	31.3967
17	31.1983	29.4728	33.0127
18	32.8468	31.1554	34.6236
19	34.4738	32.7966	36.2329
20	36.0794	34.3942	37.8433
21	37.6638	35.9472	39.4562
22	39.2273	37.4559	41.0715
23	40.7699	38.9217	42.6882
24	42.2921	40.3472	44.3042
25	43.7938	41.735	45.9171
26	45.2754	43.0881	47.5245
27	46.7371	44.4093	49.1239
28	48.179	45.7012	50.7132
29	49.6015	46.9659	52.2905
30	51.0048	48.2055	53.8544
