# Supplementary material for: Large carbon sink potential of secondary forests in the Brazilian Amazon to mitigate climate change
Source: Nat Commun. 2021 Mar 19;12:1785. doi: 10.1038/s41467-021-22050-1 (PMC7979697; doi:10.1038/s41467-021-22050-1)
Supplement: Supplementary file 3 — Source Data [file 41467_2021_22050_MOESM3_ESM.zip › source_data/Fig1/Fig1e_fire.xlsx]

## Sheet: Fire (0)
Units are in Mg C ha-1 yr-1
Yt = A(1 – e-kt)c					A	k	c
t	Yt	lower CI	upper CI		121.5	0.0254341	1.05303
1	2.50974	1.43292	3.72342
2	5.13858	3.49776	6.94569
3	7.77174	5.77752	9.942
4	10.3837	8.16891	12.7766
5	12.9627	10.6201	15.4821
6	15.5023	13.0997	18.0789
7	17.9986	15.5863	20.5814
8	20.4491	18.0646	23.0007
9	22.8525	20.5229	25.3457
10	25.2078	22.9521	27.6242
11	27.5148	25.3445	29.8427
12	29.7732	27.6939	32.0077
13	31.9833	29.9944	34.1249
14	34.1453	32.2411	36.2
15	36.2596	34.4294	38.2383
16	38.3269	36.5556	40.2446
17	40.3477	38.6166	42.2231
18	42.3227	40.6104	44.1771
19	44.2525	42.5366	46.1084
20	46.138	44.396	48.0176
21	47.9798	46.1908	49.9041
22	49.7789	47.9241	51.7663
23	51.5359	49.5995	53.6021
24	53.2517	51.2209	55.4094
25	54.9271	52.7919	57.186
26	56.5629	54.3159	58.9301
27	58.16	55.7961	60.6403
28	59.719	57.2351	62.3155
29	61.2409	58.6353	63.9549
30	62.7264	59.9988	65.558

## Sheet: Fire (1)
Units are in Mg C ha-1 yr-1
Yt = A(1 – e-kt)c					A	k	c
t	Yt	lower CI	upper CI		26.5301	0.216114	2.49892
1	0.442597	-0.301227	1.55953
2	1.93781	0.260794	4.23607
3	4.17431	2.04523	7.01048
4	6.76343	4.61817	9.63394
5	9.41408	7.45863	12.0758
6	11.9419	10.1842	14.3553
7	14.2458	12.5988	16.4701
8	16.2818	14.6618	18.3805
9	18.042	16.4125	20.0408
10	19.5397	17.9059	21.4318
11	20.7987	19.1858	22.5652
12	21.8476	20.2832	23.4722
13	22.7152	21.2201	24.1914
14	23.4289	22.0133	24.7622
15	24.0136	22.6764	25.2198
16	24.491	23.2215	25.5945
17	24.8796	23.6606	25.9099
18	25.1955	24.0064	26.1828
19	25.4516	24.2727	26.424
20	25.6591	24.4737	26.6394
21	25.8271	24.6232	26.8319
22	25.9628	24.7331	27.003
23	26.0725	24.8133	27.1539
24	26.1611	24.8713	27.286
25	26.2326	24.9132	27.4008
26	26.2902	24.9432	27.4999
27	26.3368	24.9647	27.585
28	26.3743	24.9799	27.6577
29	26.4045	24.9906	27.7196
30	26.4289	24.9981	27.7721

## Sheet: Fire (2+)
Units are in Mg C ha-1 yr-1
Yt = A(1 – e-kt)c					A	k	c
t	Yt	lower CI	upper CI		19.7388	0.460629	1.33506
1	5.21737	-3.48471	20.0437
2	10.0242	2.92165	21.9904
3	13.4173	7.32919	22.7477
4	15.679	10.1356	22.7151
5	17.1501	11.9224	22.4186
6	18.095	13.0844	22.1779
7	18.6975	13.9505	22.0078
8	19.0802	14.7058	21.8532
9	19.3226	15.3991	21.6989
10	19.476	16.0148	21.5609
11	19.5729	16.5271	21.4597
12	19.6341	16.9242	21.4054
13	19.6727	17.2127	21.3948
14	19.6971	17.4116	21.4157
15	19.7125	17.544	21.4534
16	19.7222	17.6308	21.496
17	19.7283	17.6874	21.5363
18	19.7322	17.7247	21.5707
19	19.7346	17.7495	21.5983
20	19.7361	17.7662	21.6195
21	19.7371	17.7777	21.6353
22	19.7377	17.7855	21.6469
23	19.7381	17.791	21.6551
24	19.7384	17.7948	21.661
25	19.7385	17.7974	21.6651
26	19.7386	17.7993	21.6679
27	19.7387	17.8006	21.6699
28	19.7387	17.8014	21.6713
29	19.7387	17.8021	21.6722
30	19.7387	17.8025	21.6728
