# Supplementary material for: Large carbon sink potential of secondary forests in the Brazilian Amazon to mitigate climate change
Source: Nat Commun. 2021 Mar 19;12:1785. doi: 10.1038/s41467-021-22050-1 (PMC7979697; doi:10.1038/s41467-021-22050-1)
Supplement: Supplementary file 3 — Source Data [file 41467_2021_22050_MOESM3_ESM.zip › source_data/Fig1/Fig1f_deforestation.xlsx]

## Sheet: Deforestation (1)
Units are in Mg C ha-1 yr-1
Yt = A(1 – e-kt)c					A	k	c
t	Yt	lower CI	upper CI		124	0.0175023	0.926516
1	2.89804	1.72024	4.21435
2	5.46397	3.79016	7.29422
3	7.89158	5.92819	10.0136
4	10.2197	8.08559	12.509
5	12.4667	10.2407	14.8424
6	14.6436	12.3813	17.0496
7	16.758	14.4996	19.1537
8	18.8151	16.5901	21.1715
9	20.8193	18.6489	23.1157
10	22.7739	20.6724	24.9962
11	24.6817	22.6579	26.8216
12	26.5451	24.6026	28.5993
13	28.366	26.5041	30.3358
14	30.1464	28.3597	32.0374
15	31.8878	30.1669	33.7096
16	33.5916	31.9235	35.3576
17	35.2593	33.6275	36.986
18	36.8919	35.2775	38.5984
19	38.4906	36.8732	40.1975
20	40.0565	38.4152	41.7846
21	41.5905	39.9053	43.3599
22	43.0935	41.346	44.9226
23	44.5664	42.7404	46.4715
24	46.01	44.0917	48.0046
25	47.4251	45.4033	49.5205
26	48.8123	46.6781	51.0174
27	50.1724	47.9189	52.4939
28	51.5061	49.1281	53.9491
29	52.814	50.3079	55.3819
30	54.0967	51.4601	56.7918

## Sheet: Deforestation (2)
Units are in Mg C ha-1 yr-1
Yt = A(1 – e-kt)c					A	k	c
t	Yt	lower CI	upper CI		124	0.0090161	0.767085
1	3.33616	1.38762	5.56837
2	5.65801	3.1493	8.42682
3	7.69563	4.90829	10.7019
4	9.56289	6.64147	12.6596
5	11.3093	8.34229	14.4093
6	12.9624	10.0081	16.0099
7	14.5396	11.6373	17.4981
8	16.0528	13.2287	18.8991
9	17.5109	14.7808	20.2315
10	18.9202	16.2916	21.5102
11	20.2862	17.759	22.7477
12	21.6128	19.18	23.9549
13	22.9036	20.5513	25.1418
14	24.1613	21.8697	26.3171
15	25.3884	23.132	27.4887
16	26.587	24.3359	28.6628
17	27.7588	25.4809	29.8435
18	28.9055	26.5679	31.0329
19	30.0284	27.5996	32.2308
20	31.1288	28.5803	33.4356
21	32.2078	29.5146	34.6446
22	33.2664	30.4076	35.8548
23	34.3054	31.2637	37.0632
24	35.3258	32.0872	38.2674
25	36.3283	32.8819	39.4651
26	37.3136	33.6507	40.6544
27	38.2823	34.3964	41.834
28	39.235	35.1211	43.0028
29	40.1723	35.8269	44.16
30	41.0946	36.5153	45.3048

## Sheet: Deforestation (3+)
Units are in Mg C ha-1 yr-1
Yt = A(1 – e-kt)c					A	k	c
t	Yt	lower CI	upper CI		23.4404	0.337233	4.46179
1	0.0883343	-4.36751	9.05529
2	0.977113	-13.8001	30.2689
3	3.12068	-17.996	44.6499
4	6.13435	-17.5588	52.5385
5	9.39779	-14.5235	55.6353
6	12.4507	-9.88397	54.4207
7	15.0629	-4.43543	50.0339
8	17.1734	0.958833	44.2236
9	18.815	5.5841	38.5766
10	20.0592	9.03176	34.0936
11	20.9856	11.2414	31.1312
12	21.6669	12.4846	29.5027
13	22.1635	13.2027	28.735
14	22.5234	13.7469	28.3971
15	22.783	14.2756	28.2427
16	22.9697	14.8148	28.1698
17	23.1037	15.3379	28.1464
18	23.1997	15.8129	28.1645
19	23.2684	16.2192	28.2192
20	23.3175	16.5505	28.3029
21	23.3526	16.8112	28.4056
22	23.3777	17.0114	28.5169
23	23.3956	17.1628	28.6278
24	23.4084	17.2763	28.732
25	23.4176	17.3614	28.8257
26	23.4241	17.4253	28.9071
27	23.4288	17.4735	28.976
28	23.4321	17.51	29.0331
29	23.4344	17.5379	29.0796
30	23.4361	17.5593	29.117
