# Supplementary material for: Large carbon sink potential of secondary forests in the Brazilian Amazon to mitigate climate change
Source: Nat Commun. 2021 Mar 19;12:1785. doi: 10.1038/s41467-021-22050-1 (PMC7979697; doi:10.1038/s41467-021-22050-1)
Supplement: Supplementary file 3 — Source Data [file 41467_2021_22050_MOESM3_ESM.zip › source_data/Fig1/fire_0_confidence_interval_as_AGC.csv]

lower_AGC_MgC_ha_yr	upper_AGC_MgC_ha_yr
1.43292248901744	3.72342331776918
3.49776197777749	6.94569442565277
5.77751787180477	9.94200275825736
8.16891119877428	12.7766143123042
10.6201443346917	15.482091595793
13.0996923977459	18.0788730367599
15.5862826137334	20.581396385411
18.0645658644833	23.0007005471131
20.5229005602842	25.3457451570184
22.9520806101433	27.6241656023105
25.3445440916136	29.8427429870967
27.6938568505645	32.007709174687
29.9943772511321	34.1249367781487
32.2410649265122	36.2000270039084
34.4294265411384	38.238288138463
36.5556005731065	40.2445939430406
38.6165664695682	42.2231310211839
40.6104206130987	44.1770890267026
42.5366124400361	46.1083978534127
44.3960214206797	48.0176293371534
46.190810785816	49.9041263281253
47.9240928716738	51.766323344962
49.5995155814937	53.6021486326094
51.2208847637647	55.409392311848
52.7918894154152	57.1859733208559
54.315941121949	58.9300934339797
55.7961054263631	60.6403004287499
57.235093324182	62.315492016177
58.6352855280016	63.9548877410087
59.9987707850648	65.5579874475681
61.327387292182	67.1245271686289
62.6227616626673	68.6544379022102
63.8863431583727	70.1478094968729
65.1194326526587	71.6048601246146
66.3232066264639	73.025910993231
67.498736829165	74.4113656278497
68.6470063083439	75.7616929849461
69.7689224677978	77.0774137118817
70.8653277243463	78.3590889578836
71.9370082368836	79.607311242894
72.9847010913316	80.8226969833582
74.0091002482446	82.0058803533154
75.0108614965813	83.1575082244082
75.9906066063647	84.2782359809329
76.9489268326954	85.3687240477631
77.8863858919124	86.4296350018938
