# Supplementary material for: Large carbon sink potential of secondary forests in the Brazilian Amazon to mitigate climate change
Source: Nat Commun. 2021 Mar 19;12:1785. doi: 10.1038/s41467-021-22050-1 (PMC7979697; doi:10.1038/s41467-021-22050-1)
Supplement: Supplementary file 3 — Source Data [file 41467_2021_22050_MOESM3_ESM.zip › source_data/Fig1/fire_1_confidence_interval_as_AGC.csv]

lower_AGC_MgC_ha_yr	upper_AGC_MgC_ha_yr
-0.30122724385388	1.55953035310529
0.260794443212081	4.23607224955296
2.04523100817217	7.01047832816747
4.61816601045577	9.63393999899537
7.45863180442138	12.0757521858366
10.1841564870055	14.3553109495102
12.5988213139057	16.4701137095888
14.6617577738193	18.3804881129089
16.4125137470583	20.0407548470218
17.9058972188164	21.4317573785137
19.1857882989258	22.5651979516822
20.2831560242079	23.4721592803245
21.22008325304	24.1914407312336
22.0132841330082	24.7621539371886
22.6763855355557	25.2198308843246
23.2215137100247	25.5945254092398
23.6606017618241	25.9098777145793
24.0063785067229	26.1828121217974
24.2726592770235	26.4240361954798
24.473735454759	26.6394308262748
24.6232376922113	26.8319009047991
24.7331369981348	27.0030003930641
24.8132672952697	27.1539443907649
24.8713350560334	27.2860480086372
24.9131995213397	27.4008180088834
24.94323498911	27.4998963867116
24.9646727182534	27.584968724392
24.9798848946799	27.6576842745091
24.9906062837788	27.7196003249261
24.9981018728493	27.7721494719635
25.0032916624394	27.8166244179833
25.0068428448547	27.8541748138379
25.0092376537167	27.8858117536566
25.0108232306284	27.9124167416886
25.0118482488825	27.9347529580843
25.0124897947614	27.9534773998825
25.012873080783	27.9691530012355
25.0130858827955	27.9822601967234
25.0131890925443	27.993207631315
25.0132244108083	28.0023418769584
25.0132199372494	28.0099561154648
25.0131942152757	28.0162978088499
25.0131591443201	28.0215754143539
25.0131220641019	28.0259642206521
25.0130872356131	28.0296113901604
25.0130568844103	28.0326402938122
