# Supplementary material for: Large carbon sink potential of secondary forests in the Brazilian Amazon to mitigate climate change
Source: Nat Commun. 2021 Mar 19;12:1785. doi: 10.1038/s41467-021-22050-1 (PMC7979697; doi:10.1038/s41467-021-22050-1)
Supplement: Supplementary file 3 — Source Data [file 41467_2021_22050_MOESM3_ESM.zip › source_data/Fig1/fire_2_confidence_interval_as_AGC.csv]

lower_AGC_MgC_ha_yr	upper_AGC_MgC_ha_yr
-3.4847097396021	20.04372629211
2.92164500494416	21.990416225098
7.32919163513398	22.7476884305014
10.1356069671445	22.7151092518195
11.9224020905859	22.4186110451397
13.0844015253034	22.1779155768525
13.9505181741382	22.0078039092739
14.705793191573	21.8532222133205
15.3990983219493	21.6989204897229
16.0147697796095	21.560937169667
16.5270939306628	21.45971300303
16.9242472147637	21.4054114561862
17.2126923109789	21.3948414901379
17.4115614861358	21.4156921948935
17.5440167258771	21.4533638437794
17.630759807241	21.4960221995134
17.6874227081541	21.5363004796724
17.7246973572231	21.5707084289253
17.7495115898886	21.5983047394424
17.7662483200441	21.6195126387296
17.777670946457	21.6353250374436
17.7855392109227	21.6468559817557
17.7909935954345	21.6551256726486
17.7947884297879	21.660980977674
17.7974323811023	21.6650853981619
17.7992739848218	21.6679395554482
17.8005548548849	21.6699114359481
17.8014437294666	21.6712664653639
17.8020589020097	21.6721934061568
17.8024833904573	21.6728250510338
17.8027754058722	21.6732540242358
17.8029756776294	21.6735444898362
17.8031126203731	21.6737406463137
17.8032059913699	21.6738727953083
17.8032694800118	21.6739616271233
17.8033125378849	21.6740212196757
17.8033416681016	21.6740611219958
17.8033613302155	21.6740877931686
17.8033745727229	21.6741055912034
17.8033834733116	21.6741174497254
17.8033894440385	21.6741253393397
17.8033934420458	21.6741305811593
17.8033961145127	21.6741340592484
17.8033978980192	21.674136364192
17.803399086436	21.6741378898851
17.8033998771691	21.6741388986398
