# Supplementary material for: Large carbon sink potential of secondary forests in the Brazilian Amazon to mitigate climate change
Source: Nat Commun. 2021 Mar 19;12:1785. doi: 10.1038/s41467-021-22050-1 (PMC7979697; doi:10.1038/s41467-021-22050-1)
Supplement: Supplementary file 3 — Source Data [file 41467_2021_22050_MOESM3_ESM.zip › source_data/Fig1/fire_assessment_v2.csv]

# age	majority_fiftyth	Corrected_AGB	majority_count	threshold
1	44	8	187395	0
2	36	0	112373	0
3	43	7	85606	0
4	50	14	71960	0
5	61	25	184998	0
6	60	24	95951	0
7	67	31	81796	0
8	78	42	51703	0
9	82	46	46336	0
10	92	56	53354	0
11	86	50	49067	0
12	95	59	43866	0
13	99	63	54762	0
14	102	66	42385	0
15	121	85	62508	0
16	127	91	37093	0
17	122	86	32500	0
18	131	95	22326	0
19	119	83	28069	0
20	123	87	31608	0
21	134	98	25711	0
22	149	113	25025	0
23	144	108	22242	0
24	148	112	23400	0
25	147	111	27855	0
26	159	123	22404	0
27	129	93	27217	0
28	136	100	30406	0
29	157	121	28087	0
30	161	125	17994	0
31	158	122	23887	0
32	171	135	44838	0
1	33	2	62959	1
2	31	0	40647	1
3	38	7	29046	1
4	46	15	25215	1
5	53	22	58498	1
6	52	21	28793	1
7	58	27	21991	1
8	64	33	13998	1
9	70	39	12437	1
10	76	45	13366	1
11	70	39	12279	1
12	76	45	9745	1
13	73	42	11764	1
14	76	45	7922	1
15	77	46	10655	1
16	77	46	6134	1
17	76	45	5428	1
18	87	56	3634	1
19	82	51	4095	1
20	81	50	4949	1
21	82	51	3537	1
22	80	49	3270	1
23	91	60	3327	1
24	82	51	3319	1
25	89	58	3261	1
26	88	57	2736	1
27	81	50	4207	1
28	85	54	3797	1
29	78	47	2968	1
30	70	39	2165	1
31	91	60	2662	1
32	90	59	4116	1
1	26	15	59131	2
2	28	17	33277	2
3	33	22	21164	2
4	43	32	16272	2
5	50	39	40058	2
6	46	35	16125	2
7	49	38	13048	2
8	45	34	8826	2
9	53	42	6842	2
10	57	46	7408	2
11	52	41	5886	2
12	51	40	4577	2
13	53	42	5586	2
14	60	49	3811	2
15	55	44	4468	2
16	56	45	2771	2
17	46	35	2471	2
18	54	43	1554	2
19	50	39	1602	2
20	51	40	2272	2
21	46	35	1531	2
22	43	32	2047	2
23	52	41	1446	2
24	59	48	1458	2
25	59	48	1754	2
26	49	38	1119	2
27	48	37	1963	2
28	52	41	1496	2
29	41	30	1655	2
30	11	0	1819	2
31	57	46	1211	2
32	58	47	2085	2
