# Supplementary material for: Large carbon sink potential of secondary forests in the Brazilian Amazon to mitigate climate change
Source: Nat Commun. 2021 Mar 19;12:1785. doi: 10.1038/s41467-021-22050-1 (PMC7979697; doi:10.1038/s41467-021-22050-1)
Supplement: Supplementary file 3 — Source Data [file 41467_2021_22050_MOESM3_ESM.zip › source_data/Fig1/mcwd_0_180_confidence_interval_as_AGC.csv]

lower_AGC_MgC_ha_yr	upper_AGC_MgC_ha_yr
0.419911207927405	5.34743335495466
2.12155335583838	9.68095935231778
4.34930572461076	13.5734588204678
6.89222971034642	17.1623950064038
9.63788715039377	20.5182526076031
12.5145629494232	23.6855931668803
15.4719680980414	26.6959910713842
18.4726291298701	29.5735747988282
21.4873523011383	32.3378601178169
24.4925556649765	35.0053810662981
27.4685784832128	37.5907050516801
30.398568913648	40.1070822027467
33.2677689405396	42.5668303077439
36.0631260783859	44.9814801206266
38.7732156313026	47.361669580025
41.3884621322763	49.7167807814634
43.901597066621	52.0543710602091
46.3081932801117	54.379549944883
48.6070327872131	56.694539791356
50.8000820963829	58.9986420634412
52.8920019429664	61.2886795087208
54.8893221682041	63.5597813616061
56.7995293344894	65.8062623722789
58.6302873689151	68.0223741321352
60.3888988611135	70.202820106763
62.0820071503112	72.3430334830164
63.7154822872709	74.4392741404791
65.2944230614582	76.4886120711641
66.8232201178906	78.4888518286949
68.305643678503	80.4384341694561
69.7449349487745	82.3363355388815
71.1438908487632	84.1819755427832
72.5049379741472	85.9751363134673
73.8301950280935	87.7158943745814
75.1215245348724	89.4045640625634
76.3805752454503	91.0416509829957
77.6088167543374	92.627813887459
78.8075677343217	94.1638334827191
79.9780190019226	95.6505868892596
81.1212524197999	97.0890266823329
82.2382564528834	98.4801636462675
83.3299390330185	99.8250525416032
84.3971382536808	101.124780323727
85.440631309063	102.380456363948
86.4611420066065	103.593204313484
87.4593471147847	104.764155321827
