# Supplementary material for: Large carbon sink potential of secondary forests in the Brazilian Amazon to mitigate climate change
Source: Nat Commun. 2021 Mar 19;12:1785. doi: 10.1038/s41467-021-22050-1 (PMC7979697; doi:10.1038/s41467-021-22050-1)
Supplement: Supplementary file 3 — Source Data [file 41467_2021_22050_MOESM3_ESM.zip › source_data/Fig1/mcwd_180_277_confidence_interval_as_AGC.csv]

lower_AGC_MgC_ha_yr	upper_AGC_MgC_ha_yr
0.772158995877492	5.65667114605194
2.6958093840881	9.79640050472953
4.99825658611293	13.4026937701675
7.50322171135684	16.6685363742271
10.1235238483491	19.6853831250869
12.806385928934	22.5077111724753
15.516232863461	25.1722717291059
18.2273459563815	27.7059888855167
20.920130805437	30.1298428623806
23.5789913269861	32.4610211122481
26.1910248817225	34.7142071332713
28.745197153424	36.9023774966586
31.2318467634701	39.0372676331333
33.6424621471295	41.1295675723656
35.9697126741091	43.1888667579834
38.2077096428347	45.2233724006641
40.3524206806268	47.2394775574602
42.4020843722239	49.2413317258261
44.3574276143601	51.230611061913
46.2215380494495	53.2066355131686
47.9993859969268	55.1668381368932
49.6971371543134	57.1074450696457
51.3214537877064	59.0241682068291
52.8789341758197	60.9127606435142
54.3757478701093	62.769377159564
55.8174504637435	64.5907559271635
57.208928340194	66.3742708617469
58.5544219118233	68.1179060149742
59.8575879294019	69.8201913521094
61.1215756089397	71.4801251025085
62.3491025273665	73.0970966765727
63.5425236042287	74.6708167850563
64.7038907669344	76.2012571230655
65.8350031291624	77.6885997547364
66.9374485303247	79.1331953211124
68.0126376428225	80.5355288389694
69.0618318844206	81.8961918312045
70.0861662590881	83.215859646319
71.0866680865214	84.4952729901705
72.0642724142112	85.7352228616736
73.0198347559439	86.9365382359501
73.9541416733835	88.1000759672684
74.8679196129928	89.2267124898763
75.7618423265692	90.3173369800114
76.6365371368575	91.372845710227
77.4925902568717	92.3941373809023
