# Supplementary material for: Large carbon sink potential of secondary forests in the Brazilian Amazon to mitigate climate change
Source: Nat Commun. 2021 Mar 19;12:1785. doi: 10.1038/s41467-021-22050-1 (PMC7979697; doi:10.1038/s41467-021-22050-1)
Supplement: Supplementary file 3 — Source Data [file 41467_2021_22050_MOESM3_ESM.zip › source_data/Fig1/mcwd_277_350_confidence_interval_as_AGC.csv]

lower_AGC_MgC_ha_yr	upper_AGC_MgC_ha_yr
2.27330727731415	4.76873207942876
4.73365814055713	8.10441122831534
7.17768387353866	11.0010498696361
9.57874745726179	13.6268302236291
11.9267889910022	16.0572152037874
14.2170809289627	18.3353212608585
16.4471648343172	20.4892253714705
18.6156734530991	22.5388464804781
20.7217794803799	24.4992318705867
22.7649035361345	26.3823257674051
24.7445517727492	28.1979993658977
26.6602358463149	29.9546743834414
28.5114625947466	31.6596914223882
30.2977954541474	33.3194941894792
32.0189895673269	34.9396686653278
33.6751864569614	36.5248756304699
35.2671250545867	38.078734749162
36.7962996750502	39.6037392226126
38.2649972591311	41.1012750330111
39.6761877423092	42.5717752275392
41.0333015596124	44.014978227118
42.3399672132853	45.4302193595701
43.5997788589515	46.8166872000055
44.8161323317723	48.173607428918
45.9921344531086	49.500350213114
47.1305706045312	50.7964767631131
48.2339101497825	52.0617459776306
49.3043321809571	53.2960990799853
50.3437595155477	54.4996346185931
51.3538938185097	55.6725811939779
52.3362482292028	56.8152717214592
53.2921760213827	57.9281208536234
54.2228949994242	59.0116059830476
55.1295079027682	60.0662516544241
56.0130193167538	61.0926169712103
56.8743496365844	62.0912855190957
57.7143465969665	63.0628573513098
58.5337948137766	64.0079426376976
59.3334237113204	64.9271566447005
60.1139141408321	65.8211157750972
60.8759039371021	66.6904344499907
61.6199926113155	67.5357226600976
62.3467453385714	68.3575840494633
63.0566963668441	69.1566144234819
63.7503519489427	69.9334005958054
64.4281928790728	70.6885195065842
