# Supplementary material for: Large carbon sink potential of secondary forests in the Brazilian Amazon to mitigate climate change
Source: Nat Commun. 2021 Mar 19;12:1785. doi: 10.1038/s41467-021-22050-1 (PMC7979697; doi:10.1038/s41467-021-22050-1)
Supplement: Supplementary file 3 — Source Data [file 41467_2021_22050_MOESM3_ESM.zip › source_data/Fig1/mcwd_350_plus_confidence_interval_as_AGC.csv]

lower_AGC_MgC_ha_yr	upper_AGC_MgC_ha_yr
1.92715594882406	4.67010386114233
3.89061938379439	7.43186532825084
5.78762360674409	9.72004388624464
7.62209118375175	11.7376748245505
9.39842247281289	13.5709458794662
11.1201044350429	15.2671061760404
12.7898023189812	16.8558787938489
14.4095209496938	18.3577214620531
15.9807211323278	19.7876771586974
17.5043961269146	21.1574064424618
18.981125008119	22.4763562137892
20.4111202617177	23.7524680273048
21.7942878381871	24.9926100546707
23.1303187623886	26.202819171759
24.4188285548655	27.38839566458
25.6595489067865	28.5538805653411
26.8525524008014	29.7029559322037
27.998461900132	30.838329865799
29.0985800423629	31.9616796275098
30.1548904292843	33.0737072034555
31.1699289946376	34.1743129323783
32.1465730802128	35.2628425602093
33.0878159684443	36.3383420538863
33.9965804277474	37.3997681402165
34.8755946655093	38.4461323054445
35.7273284566419	39.476581339157
36.5539744813525	40.4904300384183
37.3574579003563	41.4871635451547
38.1394605205488	42.466423354703
38.9014504533278	43.4279864012353
39.6447120029792	44.3717427273654
40.370373160014	45.297674559183
41.0794296694941	46.2058379751196
41.7727655117889	47.0963474601204
42.4511700512877	47.9693631952185
43.1153522727719	48.8250807498899
43.765952557207	49.6637227976639
44.403552418811	50.4855324933846
45.0286825712968	51.2907681947584
45.6418296322982	52.0796992617625
46.2434417199583	52.8526027160051
46.8339331478274	53.6097605845649
47.4136883842689	54.3514577883247
47.9830654099532	55.0779804636974
48.5423985807517	55.7896146297922
49.0920010823463	56.4866451314359
