# Supplementary material for: Large carbon sink potential of secondary forests in the Brazilian Amazon to mitigate climate change
Source: Nat Commun. 2021 Mar 19;12:1785. doi: 10.1038/s41467-021-22050-1 (PMC7979697; doi:10.1038/s41467-021-22050-1)
Supplement: Supplementary file 3 — Source Data [file 41467_2021_22050_MOESM3_ESM.zip › source_data/Fig1/MCWD_assessment_may2020_CHIRPSv1.csv]

# age	majority_fiftyth	Corrected_AGB	majority_count	threshold
1	72	38	63406	0
2	34	0	34336	0
3	44	10	26378	0
4	45	11	22352	0
5	62	28	51964	0
6	59	25	32819	0
7	64	30	27871	0
8	76	42	17655	0
9	90	56	16134	0
10	96	62	15710	0
11	86	52	15959	0
12	103	69	13181	0
13	137	103	13233	0
14	121	87	10458	0
15	139	105	20489	0
16	128	94	12831	0
17	119	85	13238	0
18	148	114	9641	0
19	130	96	8807	0
20	122	88	10978	0
21	139	105	10387	0
22	186	152	10389	0
23	152	118	6848	0
24	192	158	7750	0
25	158	124	10041	0
26	189	155	9286	0
27	133	99	11389	0
28	151	117	14102	0
29	188	154	12629	0
30	145	111	9528	0
31	188	154	7989	0
32	213	179	21291	0
1	45	11	64607	-180
2	34	0	44446	-180
3	40	6	39042	-180
4	51	17	28394	-180
5	57	23	70795	-180
6	59	25	39866	-180
7	66	32	32040	-180
8	79	45	21251	-180
9	83	49	17995	-180
10	103	69	16348	-180
11	91	57	15117	-180
12	100	66	13210	-180
13	96	62	11330	-180
14	103	69	11383	-180
15	117	83	17831	-180
16	124	90	14023	-180
17	122	88	11290	-180
18	143	109	5087	-180
19	130	96	7815	-180
20	136	102	6488	-180
21	154	120	6238	-180
22	169	135	5539	-180
23	175	141	5239	-180
24	158	124	5896	-180
25	156	122	6659	-180
26	164	130	5649	-180
27	107	73	7739	-180
28	132	98	6405	-180
29	137	103	8730	-180
30	171	137	4289	-180
31	152	118	6612	-180
32	183	149	11100	-180
1	28	0	70284	-277
2	35	7	48891	-277
3	42	14	31834	-277
4	48	20	29667	-277
5	58	30	94619	-277
6	57	29	32173	-277
7	63	35	25255	-277
8	69	41	17278	-277
9	71	43	15632	-277
10	80	52	20965	-277
11	76	48	16996	-277
12	86	58	14535	-277
13	90	62	18353	-277
14	89	61	13888	-277
15	103	75	19805	-277
16	109	81	9362	-277
17	106	78	7521	-277
18	107	79	5275	-277
19	105	77	9277	-277
20	109	81	10422	-277
21	112	84	6485	-277
22	112	84	6007	-277
23	134	106	7716	-277
24	122	94	6848	-277
25	122	94	8261	-277
26	137	109	5770	-277
27	117	89	7096	-277
28	118	90	7147	-277
29	144	116	4735	-277
30	136	108	4297	-277
31	132	104	7961	-277
32	124	96	9351	-277
1	31	0	95861	-350
2	32	1	55331	-350
3	38	7	37332	-350
4	45	14	31744	-350
5	54	23	63860	-350
6	51	20	33271	-350
7	60	29	27500	-350
8	63	32	16890	-350
9	66	35	14785	-350
10	79	48	19870	-350
11	74	43	18107	-350
12	77	46	15252	-350
13	77	46	26158	-350
14	85	54	17753	-350
15	90	59	19417	-350
16	95	64	9853	-350
17	88	57	8791	-350
18	94	63	7180	-350
19	97	66	6891	-350
20	105	74	9258	-350
21	96	65	6693	-350
22	87	56	6762	-350
23	98	67	5939	-350
24	101	70	7135	-350
25	120	89	7626	-350
26	99	68	4900	-350
27	100	69	6840	-350
28	100	69	7662	-350
29	100	69	5711	-350
30	118	87	3405	-350
31	120	89	3850	-350
32	111	80	5826	-350
