# Supplementary material for: Large carbon sink potential of secondary forests in the Brazilian Amazon to mitigate climate change
Source: Nat Commun. 2021 Mar 19;12:1785. doi: 10.1038/s41467-021-22050-1 (PMC7979697; doi:10.1038/s41467-021-22050-1)
Supplement: Supplementary file 3 — Source Data [file 41467_2021_22050_MOESM3_ESM.zip › source_data/Fig1/precip_1920_2210_confidence_interval_as_AGC.csv]

lower_AGC_MgC_ha_yr	upper_AGC_MgC_ha_yr
0.707265938491091	3.60547812548018
2.23429948578714	6.73174019307983
4.09634316680675	9.62308745148081
6.15706913198564	12.3439389897977
8.34421077936516	14.9285646351569
10.6119261329688	17.3992280548401
12.928219270939	19.7720739181218
15.2693396630038	22.0597052136622
17.6168409142762	24.2725272457662
19.9558546926149	26.4195379710629
22.2739954014388	28.5088330397356
24.5606317029435	30.547940572344
26.806403008221	32.5440304253242
29.002932392319	34.5040034825832
31.1427275802055	36.4344439084075
33.2192747336098	38.3414138735272
35.2273087259987	40.2300969017182
37.1631856677472	42.1043572927031
39.0252133765394	43.9663552684998
40.8137712544534	45.8163831014991
42.5311204998114	47.6530189345859
44.1809424760676	49.4735587373611
45.7677537897028	51.2745765515204
47.296362066416	53.0524480536673
48.7714628080864	54.8037362972505
50.1973985282094	56.5254178470144
51.5780510234247	58.2149779841797
52.9168220716095	59.8704193221817
54.2166631589326	61.4902229332675
55.4801268918064	63.0732890888165
56.7094238974976	64.6188736123491
57.9064768999661	66.1265279960996
59.0729684513075	67.596046665899
60.2103814013501	69.0274221991915
61.3200324448055	70.4208080621839
62.4030995931873	71.7764879390089
63.4606445437044	73.0948506128726
64.4936308657635	74.376369420694
65.5029388061297	75.6215854306338
66.4893773793789	76.8310936332424
67.4536942846897	78.0055315683739
68.3965840818889	79.145569923055
69.3186949705168	80.2519047288105
70.2206344439623	81.3252508622198
71.1029740338344	82.3663366123863
71.9662533149821	83.3758991263707
