# Supplementary material for: Large carbon sink potential of secondary forests in the Brazilian Amazon to mitigate climate change
Source: Nat Commun. 2021 Mar 19;12:1785. doi: 10.1038/s41467-021-22050-1 (PMC7979697; doi:10.1038/s41467-021-22050-1)
Supplement: Supplementary file 3 — Source Data [file 41467_2021_22050_MOESM3_ESM.zip › source_data/Fig1/precip_1920_confidence_interval_as_AGC.csv]

lower_AGC_MgC_ha_yr	upper_AGC_MgC_ha_yr
2.34991271743066	4.82308705057058
4.50394350205351	7.66411723602999
6.53033304773488	10.0211618925617
8.46075523660932	12.1025838282342
10.3116698707201	13.9963890970645
12.0932324670754	15.7506332386034
13.8123021975423	17.3954342366853
15.473750223475	18.9514400381038
17.0811183547361	20.4337653911397
18.63698463553	21.8540648435555
20.1431839872468	23.2217230554082
21.6009572981401	24.5445771025059
23.0110730227578	25.8293612514912
24.3739527765391	27.0819649665791
25.6898237233447	28.3075493046773
26.9589074719148	29.5105517938027
28.1816333850407	30.6946162553883
29.3588377704816	31.8625015738775
30.4918944582867	33.0160340510873
31.5827337506811	34.1561531927854
32.6337457356282	35.283059653106
33.6476069501218	36.3964296765199
34.6270889337276	37.4956398867739
35.5748967237285	38.5799561183646
36.4935597083445	39.6486651707279
37.385374491216	40.7011508078855
38.2523875489007	41.7369269656969
39.0964031130906	42.7556433086615
39.9190042999341	43.7570755609813
40.7215793814557	44.7411090687884
41.50534844947	45.7077206226328
42.2713880664985	46.6569611695815
43.0206529329512	47.5889405663786
43.7539943890118	48.5038147021713
44.472175955624	49.4017749067106
45.175886274831	50.2830393829058
45.8657498445625	51.1478463508048
46.5423359202402	51.9964485991297
47.2061659098265	52.8291091751469
47.8577195378021	53.6460979857351
48.4974400052368	54.4476891234069
49.125738330841	55.2341587671781
49.7429970224128	56.0057835385672
50.3495731990366	56.7628392178226
50.9458012609216	57.5055997453938
51.5319951849659	58.2343364494778
