# Supplementary material for: Large carbon sink potential of secondary forests in the Brazilian Amazon to mitigate climate change
Source: Nat Commun. 2021 Mar 19;12:1785. doi: 10.1038/s41467-021-22050-1 (PMC7979697; doi:10.1038/s41467-021-22050-1)
Supplement: Supplementary file 3 — Source Data [file 41467_2021_22050_MOESM3_ESM.zip › source_data/Fig1/precip_2210_confidence_interval_as_AGC.csv]

lower_AGC_MgC_ha_yr	upper_AGC_MgC_ha_yr
0.843829038565657	4.2861197869304
2.63841319626497	7.94681689563556
4.81321107552285	11.3163006040021
7.21175781902288	14.4783434271097
9.75183918219895	17.4766043336702
12.3815905850184	20.339019772998
15.0649443186196	23.0856006896932
17.7751878647405	25.7318064033702
20.4915966778801	28.2902856728226
23.1974654208208	30.7718905527492
25.8788620247794	33.1863189155109
28.5238003994233	35.5425387644719
31.1216916260269	37.8490560609762
33.6630180619805	40.1140378177425
36.139221455283	42.3452734204844
38.5428122301429	44.5499509155162
40.8676844016705	46.7342534080686
43.1095548666696	48.9028498814294
45.2663635593292	51.0584391765555
47.338437973684	53.2015402679441
49.3282998870491	55.3306485796951
51.240148851847	57.4427219957394
53.0791898774216	59.5338278136779
54.8509973909568	61.599757544639
56.561037499054	63.6364867615804
58.214378223019	65.640449718254
59.8155565622023	67.6086594078093
61.3685510663477	69.5387240003724
62.8768136889135	71.4288055822769
64.343328411404	73.2775534591628
65.7706771749918	75.0840312840292
67.1611030098796	76.8476479528235
68.5165659974355	78.5680964939875
69.8387908466107	80.2453020547686
71.1293064029185	81.8793785688432
72.3894780419274	83.4705930712255
73.6205340675976	85.0193364704615
74.8235871871461	86.5260996469961
75.9996519999591	87.9914538892817
77.1496592833317	89.4160348410535
78.2744677117153	90.8005292852725
79.3748735196671	92.1456642217672
80.4516185140511	93.4521978045286
81.5053967566739	94.7209117926208
82.5368601715178	95.9526052388093
83.5466232779367	97.1480891954724
