# Supplementary material for: Large carbon sink potential of secondary forests in the Brazilian Amazon to mitigate climate change
Source: Nat Commun. 2021 Mar 19;12:1785. doi: 10.1038/s41467-021-22050-1 (PMC7979697; doi:10.1038/s41467-021-22050-1)
Supplement: Supplementary file 3 — Source Data [file 41467_2021_22050_MOESM3_ESM.zip › source_data/Fig1/precipitation_assessment_may2020_CHIRPS_thirds.csv]

# age	majority_fiftyth	Corrected_AGB	majority_count	threshold
1	31	0	129243	0
2	34	3	67365	0
3	40	9	43999	0
4	46	15	37617	0
5	54	23	99425	0
6	53	22	39520	0
7	60	29	32742	0
8	64	33	19056	0
9	67	36	17942	0
10	76	45	24965	0
11	77	46	19543	0
12	78	47	17090	0
13	79	48	27032	0
14	91	60	17605	0
15	92	61	21919	0
16	100	69	12947	0
17	90	59	10142	0
18	97	66	8798	0
19	100	69	10629	0
20	101	70	13475	0
21	102	71	8607	0
22	96	65	8572	0
23	111	80	9667	0
24	106	75	9022	0
25	107	76	9395	0
26	103	72	5895	0
27	114	83	6858	0
28	107	76	7209	0
29	96	65	6643	0
30	112	81	4506	0
31	117	86	7212	0
32	121	90	10292	0
1	42	5	42994	1920
2	37	0	23316	1920
3	42	5	17402	1920
4	51	14	14367	1920
5	60	23	37734	1920
6	63	26	16209	1920
7	68	31	14356	1920
8	77	40	9413	1920
9	82	45	7721	1920
10	90	53	9612	1920
11	84	47	7979	1920
12	88	51	7230	1920
13	91	54	9373	1920
14	95	58	6433	1920
15	111	74	10157	1920
16	125	88	4074	1920
17	121	84	2876	1920
18	118	81	2461	1920
19	119	82	3572	1920
20	111	74	4137	1920
21	116	79	2422	1920
22	133	96	2835	1920
23	155	118	3413	1920
24	138	101	2424	1920
25	155	118	2817	1920
26	147	110	2868	1920
27	116	79	4230	1920
28	120	83	3991	1920
29	152	115	3074	1920
30	181	144	1720	1920
31	157	120	3686	1920
32	159	122	5947	1920
1	44	12	121380	2210
2	32	0	90401	2210
3	40	8	70653	2210
4	48	16	58780	2210
5	59	27	139725	2210
6	57	25	81633	2210
7	63	31	66745	2210
8	73	41	44062	2210
9	80	48	38514	2210
10	93	61	37317	2210
11	81	49	37747	2210
12	95	63	31846	2210
13	103	71	32865	2210
14	98	66	28036	2210
15	121	89	43455	2210
16	123	91	27818	2210
17	117	85	26688	2210
18	140	108	15589	2210
19	121	89	18085	2210
20	126	94	19930	2210
21	139	107	18769	2210
22	167	135	17738	2210
23	163	131	12478	2210
24	168	136	15529	2210
25	156	124	19420	2210
26	169	137	16931	2210
27	118	86	21738	2210
28	138	106	23681	2210
29	166	134	22335	2210
30	148	116	15252	2210
31	167	135	15862	2210
32	189	157	32183	2210
