# Supplementary material for: Large carbon sink potential of secondary forests in the Brazilian Amazon to mitigate climate change
Source: Nat Commun. 2021 Mar 19;12:1785. doi: 10.1038/s41467-021-22050-1 (PMC7979697; doi:10.1038/s41467-021-22050-1)
Supplement: Supplementary file 3 — Source Data [file 41467_2021_22050_MOESM3_ESM.zip › source_data/Fig1/rad_150_170_confidence_interval_as_AGC.csv]

lower_AGC_MgC_ha_yr	upper_AGC_MgC_ha_yr
0.725423463322074	4.10309863640732
2.8178706375801	8.54967721207484
5.64585079623515	12.9474222023175
8.93922138358182	17.2307777285597
12.5319166553828	21.3793375289052
16.3094964535044	25.3881115919854
20.188391647389	29.2588311669009
24.1054178468456	32.9965769548307
28.0116841064574	36.6082609477473
31.8687354960047	40.1018618242965
35.6459953911499	43.485968438025
39.3190707424716	46.7694031793202
42.8687101450869	49.9607827077165
46.2802947340479	53.067934675412
49.5437310306176	56.0971794112323
52.653528668895	59.0526162070578
55.6087595316469	61.9356664981925
58.4126259146284	64.7451113307271
61.0715645180686	67.4776717013705
63.5940668859184	70.1289333964098
65.9895205995477	72.69429894214
68.2673090772017	75.1697189946879
70.436250870367	77.552114783061
72.5043340591697	79.8395302002108
74.4786516350541	82.0311031033286
76.365448991281	84.1269410942504
78.1702207766262	86.1279616344384
79.8978202656866	88.0357310059545
81.5525628397568	89.8523186229533
83.1383161829529	91.5801725299246
84.6585755677859	93.2220164263226
86.1165252420084	94.7807661390053
87.515087891604	96.259462678623
88.8569643077545	97.6612190081546
90.1446651943412	98.9891779621562
91.3805367489755	100.246479157189
92.5667813405178	101.436233125586
93.7054743314565	102.561501247395
94.7985778660414	103.625280339902
95.8479522632193	104.630490993932
96.8553655109065	105.579968929168
97.8225012476594	106.476458785478
98.7509655326161	107.322609881532
99.6422926390099	108.120973562356
100.497950056056	108.874001829096
101.319342845023	109.584047001306
