# Supplementary material for: Large carbon sink potential of secondary forests in the Brazilian Amazon to mitigate climate change
Source: Nat Commun. 2021 Mar 19;12:1785. doi: 10.1038/s41467-021-22050-1 (PMC7979697; doi:10.1038/s41467-021-22050-1)
Supplement: Supplementary file 3 — Source Data [file 41467_2021_22050_MOESM3_ESM.zip › source_data/Fig1/rad_170_180_confidence_interval_as_AGC.csv]

lower_AGC_MgC_ha_yr	upper_AGC_MgC_ha_yr
2.27578032023931	5.56740912548905
4.94739596849088	9.41249257271726
7.65649773028153	12.7318349797583
10.3481588553045	15.7282845202935
12.9995100775457	18.4929515056288
15.5985613682659	21.0779369138957
18.1382105605148	23.5171984895216
20.6138755889457	25.8348542803914
23.0223643041832	28.0491515750949
25.3612663009589	30.1746041256003
27.6286058212966	32.2232359970628
29.8226532193016	34.2053309676276
31.941858470418	36.1298679902801
33.9848984719751	38.0047267547821
35.9508334195879	39.8367105687767
37.8393474330492	41.6314364904394
39.6510108382092	43.3931707895086
41.3874689052613	45.1247148402364
43.0514679558767	46.8274370705657
44.6466882646483	48.5014859754117
46.1774333310294	50.1461376972266
47.648273953228	51.7601819268971
49.0637383554092	53.3422564527524
50.4280963727739	54.8910835140378
51.7452416260055	56.4056048939459
53.0186504561909	57.8850376369601
54.2513901718164	59.3288783415894
55.4461534814435	60.7368795446383
56.6053033527536	62.109014261733
57.7309190770973	63.4454381466521
58.8248388994699	64.7464541025396
59.8886973593279	66.0124813550101
60.9239570007156	67.2440294548381
61.9319348364241	68.4416769286672
62.9138242349499	69.6060539939104
63.8707129551893	70.7378286832944
64.8035980046036	71.837695762003
65.7133979073797	72.9063679001176
66.6009628723643	73.9445686520781
67.4670832608351	74.9530268782841
68.3124966768214	75.9324723160882
69.137893938585	76.88363206722
69.9439241379279	77.8072278170171
70.7311989524687	78.7039736393611
71.5002963430539	79.5745742716483
72.2517637423877	80.4197237680753
