# Supplementary material for: Large carbon sink potential of secondary forests in the Brazilian Amazon to mitigate climate change
Source: Nat Commun. 2021 Mar 19;12:1785. doi: 10.1038/s41467-021-22050-1 (PMC7979697; doi:10.1038/s41467-021-22050-1)
Supplement: Supplementary file 3 — Source Data [file 41467_2021_22050_MOESM3_ESM.zip › source_data/Fig1/rad_180_187_confidence_interval_as_AGC.csv]

lower_AGC_MgC_ha_yr	upper_AGC_MgC_ha_yr
1.35375424437048	5.67126043201051
3.18203400330072	8.77638730122135
5.044030568846	11.2859179700919
6.89871980884848	13.4637130815008
8.73145734245037	15.4201291921669
10.5352198526751	17.2150614786685
12.3059682261327	18.8859209351845
14.0409894615721	20.4583394984304
15.7381615161354	21.9511317124887
17.3955737804661	23.3789054786141
19.0113098991675	24.7535644886407
20.5833221438991	26.0852245118841
22.1093768998944	27.3827800106664
23.5870760631574	28.6542284843673
25.0139708078804	29.9067982515043
26.3877805850085	31.146903124428
27.7067056764242	32.3799578179588
28.9697776103119	33.610123827834
30.1771485552189	34.8400938443696
31.3302143294333	36.0710262386512
32.4315175438147	37.3026873558824
33.4844639277911	38.5337715590268
34.4929501757645	39.7623028322781
35.4610093287098	40.986013496034
36.392541033421	42.202633851692
37.2911451604303	43.4100751475209
38.1600442179692	44.606521092112
39.002067673759	45.7904553148158
39.8196726192747	46.9606507363726
40.6149818928218	48.1161400461103
41.3898277582454	49.256179436935
42.1457945722893	50.3802123635132
42.8842573464776	51.4878365777479
43.606415129218	52.5787756457772
44.3133191935918	53.6528550672796
45.0058965036896	54.7099826116764
45.6849691050138	55.7501322981151
46.3512700978742	56.7733314206036
47.0054567943913	57.7796500681565
47.6481215760742	58.769192665459
48.2798008828259	59.7420911391045
48.900982685761	60.6984993875113
49.5121127289366	61.6385887954323
50.1135997693078	62.5625445860158
50.7058199988971	63.4705628455793
51.2891207967586	64.3628480900388
