# Supplementary material for: Large carbon sink potential of secondary forests in the Brazilian Amazon to mitigate climate change
Source: Nat Commun. 2021 Mar 19;12:1785. doi: 10.1038/s41467-021-22050-1 (PMC7979697; doi:10.1038/s41467-021-22050-1)
Supplement: Supplementary file 3 — Source Data [file 41467_2021_22050_MOESM3_ESM.zip › source_data/Fig1/rad_187_confidence_interval_as_AGC.csv]

lower_AGC_MgC_ha_yr	upper_AGC_MgC_ha_yr
-0.22128590179443	1.14906120592779
0.0452309785178715	3.05160375017491
1.02629323286831	5.11819265506372
2.59504307092221	7.17701108079591
4.54719491396074	9.17230132270053
6.68496758649481	11.0941399356449
8.84787720675564	12.9486125987355
10.9226927447141	14.7415411639691
12.8446514892071	16.4684340335098
14.5913123407747	18.111789918051
16.1685211708443	19.6473712286562
17.5941256032595	21.0541486900866
18.8868251198441	22.3205080545879
20.0616789489871	23.4450210115106
21.1295513361069	24.4342802694625
22.0979121185352	25.3001665285984
22.9717990176977	26.0575538828715
23.754636273829	26.7226053728582
24.4489527333987	27.311494182389
25.0571135496383	27.8393430465534
25.5821021552312	28.3192750882167
26.0282240229314	28.7616528002834
26.4014727815283	29.1737270174898
26.7093668134961	29.5598608949971
26.9603295825288	29.922236780996
27.1629126493225	30.2617340272108
27.3251554462071	30.5786749195551
27.4542100375081	30.8733047949251
27.5562073987345	31.1460262487988
27.6362808500587	31.3974697265475
27.698667551719	31.628478536662
27.7468360469052	31.8400599250836
27.7836123265548	32.0333298003345
27.8112926110733	32.2094632504774
27.8317394358551	32.3696547576041
27.8464614930947	32.5150882283329
27.8566791542779	32.6469155135476
27.8633779386415	32.7662417431708
27.8673520604967	32.8741159072668
27.8692398960784	32.9715253685649
27.8695528955066	33.0593932624991
27.8686991802884	33.138577980199
27.8670028266151	33.2098741249437
27.8647196391167	33.274014485303
27.8620500629184	33.3316726851858
27.8591497568801	33.383466259602
