# Supplementary material for: Large carbon sink potential of secondary forests in the Brazilian Amazon to mitigate climate change
Source: Nat Commun. 2021 Mar 19;12:1785. doi: 10.1038/s41467-021-22050-1 (PMC7979697; doi:10.1038/s41467-021-22050-1)
Supplement: Supplementary file 3 — Source Data [file 41467_2021_22050_MOESM3_ESM.zip › source_data/Fig1/radiation_assessment_v2.csv]

# age	majority_fiftyth	Corrected_AGB	majority_count	threshold
1	67	16	65293	150
2	51	0	32835	150
3	60	9	27866	150
4	65	14	25261	150
5	78	27	58151	150
6	82	31	28428	150
7	91	40	21140	150
8	108	57	16089	150
9	110	59	17421	150
10	125	74	15658	150
11	122	71	15668	150
12	131	80	13558	150
13	153	102	15768	150
14	159	108	9824	150
15	169	118	19430	150
16	175	124	10159	150
17	187	136	8251	150
18	185	134	7646	150
19	192	141	6977	150
20	160	109	9463	150
21	196	145	7223	150
22	223	172	9788	150
23	186	135	8305	150
24	218	167	6963	150
25	196	145	7987	150
26	241	190	6762	150
27	198	147	5420	150
28	204	153	7592	150
29	215	164	8763	150
30	210	159	7387	150
31	202	151	7536	150
32	226	175	22530	150
1	34	0	99572	170
2	40	6	50830	170
3	45	11	39800	170
4	52	18	36150	170
5	59	25	104791	170
6	64	30	40405	170
7	69	35	39831	170
8	79	45	21834	170
9	83	49	19204	170
10	91	57	26058	170
11	98	64	15751	170
12	103	69	17097	170
13	100	66	18359	170
14	115	81	14592	170
15	119	85	20798	170
16	135	101	12016	170
17	132	98	9037	170
18	124	90	6730	170
19	129	95	7802	170
20	123	89	9713	170
21	139	105	7969	170
22	123	89	7858	170
23	135	101	6961	170
24	131	97	8580	170
25	132	98	10111	170
26	154	120	6063	170
27	151	117	6397	170
28	154	120	6639	170
29	143	109	8504	170
30	160	126	4957	170
31	153	119	8143	170
32	136	102	11243	170
1	30	0	73246	180
2	32	2	49376	180
3	37	7	30984	180
4	45	15	25702	180
5	55	25	71528	180
6	54	24	32191	180
7	62	32	25531	180
8	62	32	16520	180
9	65	35	13836	180
10	75	45	19501	180
11	68	38	15359	180
12	69	39	11434	180
13	81	51	16306	180
14	90	60	10126	180
15	92	62	17273	180
16	92	62	13334	180
17	89	59	10889	180
18	102	72	6474	180
19	98	68	9683	180
20	99	69	10011	180
21	101	71	6845	180
22	105	75	5622	180
23	106	76	6390	180
24	112	82	7214	180
25	120	90	10392	180
26	128	98	6604	180
27	117	87	7759	180
28	126	96	6999	180
29	112	82	7511	180
30	70	40	6354	180
31	129	99	7268	180
32	105	75	8411	180
1	26	8	71371	187
2	18	0	53255	187
3	24	6	37163	187
4	28	10	26333	187
5	35	17	49083	187
6	34	16	39844	187
7	38	20	30333	187
8	42	24	20075	187
9	44	26	15148	187
10	53	35	12909	187
11	49	31	20443	187
12	58	40	16097	187
13	57	39	21678	187
14	61	43	19575	187
15	70	52	20130	187
16	69	51	10489	187
17	66	48	12222	187
18	73	55	6664	187
19	62	44	9304	187
20	66	48	9642	187
21	72	54	8742	187
22	67	49	7074	187
23	82	64	5359	187
24	82	64	5420	187
25	79	61	4380	187
26	74	56	6830	187
27	77	59	13810	187
28	77	59	14469	187
29	85	67	7930	187
30	64	46	3279	187
31	74	56	4810	187
32	81	63	8854	187
