# Supplementary material for: Large carbon sink potential of secondary forests in the Brazilian Amazon to mitigate climate change
Source: Nat Commun. 2021 Mar 19;12:1785. doi: 10.1038/s41467-021-22050-1 (PMC7979697; doi:10.1038/s41467-021-22050-1)
Supplement: Supplementary file 3 — Source Data [file 41467_2021_22050_MOESM3_ESM.zip › source_data/Fig1/SCC_0.3_0.5_confidence_interval_as_AGC.csv]

lower_AGC_MgC_ha_yr	upper_AGC_MgC_ha_yr
-0.538548159691627	7.80230245556366
0.718029651717928	12.2301360860798
2.4625203156733	15.7787995942964
4.47101934224298	18.8248632182912
6.64032604781764	21.5311869640605
8.91008111759323	23.9886228466193
11.2401767451037	26.2553615384787
13.6016179423852	28.3722498932913
15.9720590773003	30.3700042622483
18.3333308977456	32.2730670471601
20.6699453271133	34.101861466901
22.968147952669	35.8741842325181
25.2153315725844	37.6060665303094
27.3997425523142	39.3122440152591
29.5104714654971	41.0062833004798
31.5377342695769	42.7003807775326
33.4734140670965	44.4048767954862
35.3117473992944	46.1276092884191
37.0499400347179	47.8733269847371
38.6884620143843	49.6434157575343
40.2308627411465	51.4360995442216
41.683135714988	53.2470877434474
43.0528320705131	55.0704709808183
44.3481715374669	56.8996173617569
45.5773299962024	58.7278905687175
46.7479702103216	60.5491236043212
47.8669954756981	62.3578687228677
48.9404668948535	64.1494830501696
49.9736220602635	65.9201122645942
50.9709465696306	67.6666210344599
51.9362663833384	69.3865022915571
52.8728425499789	71.0777838838906
53.7834589962053	72.7389419646331
54.6704996033797	74.3688249361346
55.5360138094725	75.9665887427651
56.3817714466443	77.5316428274196
57.2093081226084	79.0636054634633
58.0199625931526	80.5622670304374
58.8149074941402	82.0275598776361
59.5951746343659	83.459533584059
60.3616758623054	84.8583346095559
61.1152203411981	86.2241895089932
61.8565289103942	87.5573910365126
62.5862460794834	88.8582865973604
63.3049500940948	90.1272686115912
64.0131614253907	91.3647664401725
