# Supplementary material for: Large carbon sink potential of secondary forests in the Brazilian Amazon to mitigate climate change
Source: Nat Commun. 2021 Mar 19;12:1785. doi: 10.1038/s41467-021-22050-1 (PMC7979697; doi:10.1038/s41467-021-22050-1)
Supplement: Supplementary file 3 — Source Data [file 41467_2021_22050_MOESM3_ESM.zip › source_data/Fig1/SCC_0.3_confidence_interval_as_AGC.csv]

lower_AGC_MgC_ha_yr	upper_AGC_MgC_ha_yr
1.344632277	4.543477785
3.564657046	8.365861453
6.092242542	11.87035248
8.782968919	15.1511438
11.56357503	18.25602982
14.38916104	21.21501349
17.22930574	24.049263
20.06202006	26.77492278
22.87063065	29.40504722
25.64198381	31.9507042
28.36532967	34.42165471
31.03160332	36.82678165
33.63297534	39.17433804
36.1626211	41.47203313
38.61469444	43.7269522
40.98449096	45.94531274
43.26874897	48.13210166
45.46597292	50.29070358
47.57662012	52.42267578
49.60302187	54.52779656
51.54902162	56.60440231
53.41943725	58.64990513
55.21950754	60.66132993
56.95444665	62.6357463
58.62915491	64.57054658
60.24807277	66.46358261
61.81513744	68.31320137
63.33380083	70.11822063
64.80707725	71.8778759
66.23760132	73.59175816
67.62768517	75.25975298
68.97937004	76.88198591
70.29447062	78.45877569
71.57461213	79.99059521
72.82126079	81.4780394
74.0357488	82.92179905
75.21929463	84.32263954
76.37301965	85.68138353
77.49796163	86.99889689
78.59508598	88.27607729
79.66529485	89.51384484
80.70943489	90.71313439
81.72830354	91.87488932
82.72265449	93.00005631
83.69320219	94.08958114
84.64062571	95.14440515
