# Supplementary material for: Large carbon sink potential of secondary forests in the Brazilian Amazon to mitigate climate change
Source: Nat Commun. 2021 Mar 19;12:1785. doi: 10.1038/s41467-021-22050-1 (PMC7979697; doi:10.1038/s41467-021-22050-1)
Supplement: Supplementary file 3 — Source Data [file 41467_2021_22050_MOESM3_ESM.zip › source_data/Fig1/SCC_0.5_0.8_confidence_interval_as_AGC.csv]

lower_AGC_MgC_ha_yr	upper_AGC_MgC_ha_yr
1.21375606210596	4.52269363223151
2.95105227934189	7.52778480582195
4.80089733377567	10.0959201434372
6.69671750451801	12.4034695340221
8.60921201510815	14.528496803678
10.5219332890661	16.515126836366
12.4243186970738	18.3918400661857
14.3089163690626	20.1787057901326
16.1700480565204	21.8908272310744
18.003073860627	23.5402003022303
19.8039473198156	25.1368109271131
21.568931054749	26.6893235626002
23.2944198482052	28.2055215291232
24.9768571429981	29.6925693580045
26.612752948549	31.1571204856243
28.1988185796434	32.605273262579
29.7322205448651	34.0423842393184
31.2109174580076	35.4727820307744
32.633991206071	36.8994752378761
34.0018520319564	38.3239779471117
35.3162254108533	39.746347126544
36.5799151134732	41.1654390764325
37.7964270360015	42.5793014706469
38.9695736357036	43.9855819665691
40.1031508326721	45.3818621297339
41.200724457935	46.7658800500599
42.2655191726167	48.1356490736746
43.3003825172431	49.4895002603461
44.3077949208812	50.8260779467233
45.289903059491	52.144311191321
46.248561923633	53.4433758724983
47.1853773450947	54.7226557951656
48.1017449744431	55.9817068992767
48.9988841934075	57.2202261554026
49.8778667639539	58.4380254022226
50.739640631351	59.635009755372
51.5850495278813	60.8111599797586
52.4148490579574	61.9665181769226
53.2297198911741	63.1011761880224
54.030278603527	64.215266195065
54.817086616211	65.3089530903186
55.5906575982266	66.3824282641355
56.3514636277341	67.4359045303076
57.0999403481933	68.4696119649748
57.8364913076818	69.4837944810799
58.5614916317191	70.4787069970178
