# Supplementary material for: Large carbon sink potential of secondary forests in the Brazilian Amazon to mitigate climate change
Source: Nat Commun. 2021 Mar 19;12:1785. doi: 10.1038/s41467-021-22050-1 (PMC7979697; doi:10.1038/s41467-021-22050-1)
Supplement: Supplementary file 3 — Source Data [file 41467_2021_22050_MOESM3_ESM.zip › source_data/Fig1/SCC_0.8_confidence_interval_as_AGC.csv]

lower_AGC_MgC_ha_yr	upper_AGC_MgC_ha_yr
1.002778169	2.974681826
2.470012681	5.454058593
4.100629783	7.742786958
5.825019435	9.904707581
7.608790309	11.97055538
9.431034444	13.9588249
11.27751903	15.8821028
13.13779763	17.74969603
15.00374967	19.56893861
16.86874619	21.34592909
18.72712597	23.08599025
20.57384038	24.7939798
22.40420018	26.47451174
24.21369527	28.1321131
25.99788325	29.77131767
27.75236032	31.39668141
29.47283947	33.01269344
31.15535564	34.62356248
32.79658511	36.23289037
34.39420816	37.84330386
35.94718967	39.45616932
37.45585561	41.07151236
38.92172415	42.68818344
40.3471591	44.30420166
41.73497263	45.91714972
43.08808585	47.52451129
44.40929717	49.12390091
45.70115633	50.71318846
46.96591691	52.29054538
48.20553701	53.85444275
49.42170445	55.40362522
50.6158714	56.9370754
51.78929009	58.45397743
52.94304554	59.95368355
54.07808396	61.43568511
55.19523646	62.89958832
56.2952386	64.34509421
57.37874632	65.77198234
58.44634881	67.18009747
59.49857905	68.56933876
60.53592228	69.93965099
61.55882294	71.2910173
62.56769041	72.62345333
63.56290366	73.93700224
64.54481515	75.23173072
65.51375407	76.50772554
