# Supplementary material for: Large carbon sink potential of secondary forests in the Brazilian Amazon to mitigate climate change
Source: Nat Commun. 2021 Mar 19;12:1785. doi: 10.1038/s41467-021-22050-1 (PMC7979697; doi:10.1038/s41467-021-22050-1)
Supplement: Supplementary file 3 — Source Data [file 41467_2021_22050_MOESM3_ESM.zip › source_data/Fig1/soil_assessment_v2.csv]

# age	majority_fiftyth	Corrected_AGB	majority_count	threshold
1	54	16	70217	-1
2	38	0	36103	-1
3	48	10	28862	-1
4	52	14	24106	-1
5	69	31	68426	-1
6	65	27	35314	-1
7	68	30	27746	-1
8	81	43	20311	-1
9	93	55	18782	-1
10	102	64	18738	-1
11	95	57	20195	-1
12	105	67	16156	-1
13	127	89	18493	-1
14	127	89	13849	-1
15	142	104	22659	-1
16	126	88	15059	-1
17	116	78	14581	-1
18	152	114	9167	-1
19	130	92	9642	-1
20	130	92	11417	-1
21	144	106	10302	-1
22	160	122	9048	-1
23	155	117	6750	-1
24	164	126	8127	-1
25	157	119	9925	-1
26	181	143	8167	-1
27	136	98	11494	-1
28	158	120	14765	-1
29	167	129	13730	-1
30	186	148	8911	-1
31	181	143	8897	-1
32	187	149	19882	-1
1	33	2	43869	-0.5
2	31	0	34121	-0.5
3	41	10	27166	-0.5
4	49	18	22811	-0.5
5	57	26	46602	-0.5
6	53	22	29686	-0.5
7	64	33	25630	-0.5
8	67	36	15983	-0.5
9	73	42	13804	-0.5
10	90	59	13903	-0.5
11	71	40	14803	-0.5
12	84	53	9837	-0.5
13	87	56	13846	-0.5
14	86	55	12891	-0.5
15	108	77	17336	-0.5
16	112	81	8807	-0.5
17	109	78	8190	-0.5
18	119	88	5485	-0.5
19	122	91	5285	-0.5
20	123	92	6703	-0.5
21	127	96	5970	-0.5
22	173	142	5155	-0.5
23	144	113	3752	-0.5
24	167	136	5156	-0.5
25	160	129	8941	-0.5
26	149	118	6650	-0.5
27	101	70	9196	-0.5
28	109	78	7804	-0.5
29	168	137	5803	-0.5
30	51	20	4762	-0.5
31	145	114	4555	-0.5
32	183	152	7864	-0.5
1	32	0	85629	-0.3
2	32	0	58868	-0.3
3	38	6	40811	-0.3
4	47	15	33008	-0.3
5	53	21	77412	-0.3
6	54	22	38345	-0.3
7	61	29	32739	-0.3
8	65	33	20861	-0.3
9	64	32	17855	-0.3
10	80	48	19534	-0.3
11	71	39	16567	-0.3
12	81	49	16695	-0.3
13	79	47	20237	-0.3
14	81	49	14771	-0.3
15	88	56	19950	-0.3
16	112	80	10784	-0.3
17	107	75	8892	-0.3
18	110	78	5145	-0.3
19	97	65	7454	-0.3
20	103	71	7714	-0.3
21	106	74	7036	-0.3
22	118	86	7932	-0.3
23	142	110	5330	-0.3
24	129	97	5641	-0.3
25	119	87	5540	-0.3
26	124	92	5806	-0.3
27	106	74	7204	-0.3
28	102	70	8001	-0.3
29	132	100	6592	-0.3
30	121	89	3646	-0.3
31	123	91	8548	-0.3
32	124	92	8707	-0.3
1	36	2	88143	-0.1
2	34	0	50913	-0.1
3	38	4	34796	-0.1
4	43	9	30792	-0.1
5	54	20	84867	-0.1
6	54	20	32883	-0.1
7	60	26	25053	-0.1
8	70	36	14742	-0.1
9	73	39	13046	-0.1
10	77	43	19800	-0.1
11	79	45	13729	-0.1
12	83	49	13433	-0.1
13	77	43	16337	-0.1
14	89	55	11341	-0.1
15	100	66	16213	-0.1
16	104	70	10325	-0.1
17	96	62	8178	-0.1
18	98	64	7068	-0.1
19	106	72	10073	-0.1
20	106	72	11190	-0.1
21	108	74	6297	-0.1
22	104	70	6462	-0.1
23	115	81	9740	-0.1
24	109	75	8599	-0.1
25	108	74	7962	-0.1
26	129	95	4796	-0.1
27	131	97	4547	-0.1
28	123	89	4403	-0.1
29	114	80	5007	-0.1
30	129	95	4074	-0.1
31	152	118	4094	-0.1
32	164	130	10691	-0.1
