# Supplementary material for: Large carbon sink potential of secondary forests in the Brazilian Amazon to mitigate climate change
Source: Nat Commun. 2021 Mar 19;12:1785. doi: 10.1038/s41467-021-22050-1 (PMC7979697; doi:10.1038/s41467-021-22050-1)
Supplement: Supplementary file 3 — Source Data [file 41467_2021_22050_MOESM3_ESM.zip › source_data/Fig3/Fig3a_north-west.xlsx]

## Sheet: No Disturbance
Units are in Mg C ha-1 yr-1
Yt = A(1 – e-kt)c					A	k	c
t	Yt	lower CI	upper CI		122.5	0.0370505	1.08525
1	3.35899	-0.337964	8.31135
2	6.98638	1.43705	14.0502
3	10.6355	3.98071	18.8832
4	14.2497	6.95879	23.1452
5	17.8029	10.1984	26.9966
6	21.2808	13.5913	30.5337
7	24.6752	17.0632	33.822
8	27.9814	20.5595	36.9098
9	31.1967	24.0387	39.8345
10	34.32	27.4678	42.6268
11	37.351	30.8201	45.3128
12	40.2902	34.0738	47.9146
13	43.1385	37.2106	50.4518
14	45.8973	40.216	52.941
15	48.5682	43.0792	55.3957
16	51.1528	45.7935	57.8255
17	53.6533	48.3566	60.2363
18	56.0714	50.7709	62.6295
19	58.4095	53.0426	65.0027
20	60.6694	55.1811	67.3506
21	62.8534	57.1974	69.6665
22	64.9637	59.1033	71.9427
23	67.0023	60.9102	74.1722
24	68.9714	62.6286	76.3487
25	70.873	64.268	78.4672
26	72.7093	65.8365	80.5236
27	74.4822	67.3412	82.515
28	76.1938	68.7881	84.4398
29	77.846	70.1824	86.2967
30	79.4408	71.5283	88.0855

## Sheet: Only fire disturbance
Units are in Mg C ha-1 yr-1
Yt = A(1 – e-kt)c					A	k	c
t	Yt	lower CI	upper CI		122.5	0.0239395	0.944762
1	3.56356	-0.340094	8.77283
2	6.78273	1.30255	13.7457
3	9.83799	3.46347	17.7251
4	12.7674	5.89153	21.136
5	15.5896	8.47133	24.1628
6	18.3163	11.1358	26.9084
7	20.9558	13.8407	29.439
8	23.5141	16.5545	31.8009
9	25.9962	19.2532	34.029
10	28.4063	21.9174	36.1508
11	30.7479	24.531	38.1895
12	33.024	27.08	40.1646
13	35.2375	29.5519	42.0937
14	37.3908	31.9356	43.9924
15	39.4862	34.2214	45.8743
16	41.5258	36.4016	47.7509
17	43.5115	38.4707	49.631
18	45.4451	40.4267	51.5201
19	47.3283	42.2703	53.4204
20	49.1628	44.0059	55.3306
21	50.95	45.6399	57.2468
22	52.6914	47.1807	59.1635
23	54.3883	48.6374	61.0742
24	56.0422	50.0188	62.9726
25	57.6542	51.3335	64.8524
26	59.2255	52.589	66.7084
27	60.7572	53.7922	68.5362
28	62.2506	54.9488	70.3321
29	63.7066	56.0638	72.0932
30	65.1264	57.1414	73.8175

## Sheet: Only deforestation disturbance
Units are in Mg C ha-1 yr-1
Yt = A(1 – e-kt)c					A	k	c
t	Yt	lower CI	upper CI		122.5	0.0182988	0.749044
1	6.07635	-0.0329419	14.0508
2	10.143	2.54651	19.6085
3	13.6493	5.39223	23.6789
4	16.8171	8.30728	26.9863
5	19.7426	11.2199	29.8153
6	22.4796	14.0947	32.3141
7	25.0621	16.9112	34.5726
8	27.5136	19.6556	36.6509
9	29.8513	22.318	38.5924
10	32.0884	24.8901	40.4305
11	34.2351	27.3647	42.1918
12	36.2999	29.7351	43.8985
13	38.2896	31.9953	45.5698
14	40.21	34.1399	47.2217
15	42.0662	36.1648	48.8675
16	43.8624	38.0675	50.5177
17	45.6023	39.8481	52.1789
18	47.2893	41.5094	53.8547
19	48.9263	43.0569	55.545
20	50.516	44.4983	57.247
21	52.0607	45.8426	58.9562
22	53.5626	47.0998	60.6667
23	55.0236	48.2794	62.3726
24	56.4456	49.3907	64.0681
25	57.8303	50.4419	65.7483
26	59.1791	51.4403	67.4086
27	60.4935	52.3924	69.0455
28	61.7748	53.3037	70.656
29	63.0243	54.1786	72.2381
30	64.2431	55.0214	73.7899

## Sheet: Both disturbances
Units are in Mg C ha-1 yr-1
Yt = A(1 – e-kt)c					A	k	c
t	Yt	lower CI	upper CI		122.5	0.0327964	1.12379
1	2.58378	-2.2968	10.004
2	5.52856	-1.85901	16.0902
3	8.56264	-0.406734	20.939
4	11.6188	1.66277	25.0534
5	14.6643	4.14455	28.6618
6	17.68	6.90806	31.8964
7	20.6537	9.8608	34.8447
8	23.5773	12.9329	37.5699
9	26.4451	16.069	40.1208
10	29.2536	19.2242	42.5365
11	32.0001	22.3605	44.85
12	34.683	25.4457	47.0897
13	37.3013	28.4522	49.2806
14	39.8546	31.356	51.4444
15	42.3428	34.1377	53.5996
16	44.7661	36.7818	55.7609
17	47.1251	39.2781	57.9388
18	49.4205	41.6217	60.1387
19	51.6531	43.813	62.3613
20	53.8238	45.8573	64.6026
21	55.9337	47.7637	66.855
22	57.9839	49.544	69.1091
23	59.9756	51.2109	71.3542
24	61.91	52.7772	73.5798
25	63.7884	54.255	75.7763
26	65.6119	55.6554	77.9353
27	67.382	56.9881	80.0497
28	69.0999	58.2615	82.1138
29	70.7668	59.4829	84.1233
30	72.384	60.6584	86.0748
