# Supplementary material for: Large carbon sink potential of secondary forests in the Brazilian Amazon to mitigate climate change
Source: Nat Commun. 2021 Mar 19;12:1785. doi: 10.1038/s41467-021-22050-1 (PMC7979697; doi:10.1038/s41467-021-22050-1)
Supplement: Supplementary file 3 — Source Data [file 41467_2021_22050_MOESM3_ESM.zip › source_data/Fig3/Fig3b_north-east.xlsx]

## Sheet: No Disturbance
Units are in Mg C ha-1 yr-1
Yt = A(1 – e-kt)c					A	k	c
t	Yt	lower CI	upper CI		135.5	0.0052006	0.672257
1	3.94259	1.27631	6.98195
2	6.27182	2.97547	9.84748
3	8.2227	4.61667	12.0064
4	9.95975	6.19894	13.8016
5	11.5516	7.72723	15.3673
6	13.0351	9.20586	16.773
7	14.4333	10.638	18.0608
8	15.7615	12.0258	19.2585
9	17.0306	13.3706	20.3862
10	18.249	14.6729	21.4593
11	19.4229	15.9327	22.4901
12	20.5573	17.1493	23.4886
13	21.6562	18.3217	24.4638
14	22.7232	19.4487	25.4232
15	23.7609	20.5289	26.3735
16	24.7717	21.5612	27.3205
17	25.7577	22.5448	28.2686
18	26.7207	23.4798	29.2213
19	27.6622	24.367	30.1805
20	28.5835	25.208	31.1473
21	29.4859	26.0053	32.1214
22	30.3704	26.762	33.102
23	31.2381	27.4811	34.0875
24	32.0898	28.1662	35.0763
25	32.9262	28.8203	36.0666
26	33.7482	29.4467	37.0567
27	34.5563	30.048	38.0451
28	35.3512	30.6267	39.0304
29	36.1334	31.185	40.0116
30	36.9034	31.7248	40.9876

## Sheet: Only fire disturbance
Units are in Mg C ha-1 yr-1
Yt = A(1 – e-kt)c					A	k	c
t	Yt	lower CI	upper CI		16.3039	0.463996	2.48001
1	1.39642	-7.51895	18.445
2	4.68195	-5.64483	24.0428
3	8.02565	-1.46122	25.4649
4	10.6965	2.50784	24.6503
5	12.6147	5.79211	22.6887
6	13.9186	8.12795	20.8275
7	14.7779	9.57102	19.6397
8	15.334	10.474	19.0271
9	15.6899	11.1744	18.6981
10	15.9162	11.8137	18.4779
11	16.0595	12.3988	18.3136
12	16.15	12.8991	18.2015
13	16.207	13.2936	18.1436
14	16.243	13.5832	18.1332
15	16.2656	13.7842	18.1559
16	16.2798	13.9188	18.1958
17	16.2888	14.0073	18.2405
18	16.2944	14.0654	18.2823
19	16.298	14.1037	18.3178
20	16.3002	14.1293	18.3462
21	16.3016	14.1466	18.3679
22	16.3025	14.1584	18.384
23	16.303	14.1666	18.3957
24	16.3034	14.1722	18.404
25	16.3036	14.1761	18.4099
26	16.3037	14.1788	18.414
27	16.3038	14.1807	18.4169
28	16.3039	14.182	18.4188
29	16.3039	14.1829	18.4202
30	16.3039	14.1836	18.4211

## Sheet: Only deforestation disturbance
Units are in Mg C ha-1 yr-1
Yt = A(1 – e-kt)c					A	k	c
t	Yt	lower CI	upper CI		135.5	0.00659251	0.815239
1	2.25309	0.476613	4.37568
2	3.95389	1.54485	6.69522
3	5.48804	2.71046	8.5522
4	6.92005	3.91769	10.1545
5	8.27852	5.14431	11.5885
6	9.57954	6.3785	12.9007
7	10.8334	7.61286	14.1204
8	12.0471	8.84216	15.2674
9	13.226	10.0623	16.3563
10	14.374	11.2697	17.3987
11	15.4942	12.4612	18.404
12	16.5891	13.6335	19.3802
13	17.6608	14.7834	20.3348
14	18.7111	15.9073	21.2745
15	19.7414	17.0017	22.2057
16	20.753	18.0631	23.1343
17	21.747	19.0879	24.0659
18	22.7244	20.0733	25.0053
19	23.686	21.017	25.9562
20	24.6326	21.9182	26.9211
21	25.5649	22.7769	27.9009
22	26.4835	23.5947	28.8954
23	27.3889	24.3738	29.9033
24	28.2818	25.1172	30.9226
25	29.1625	25.8281	31.9509
26	30.0314	26.5097	32.9859
27	30.8891	27.1651	34.0253
28	31.7358	27.7969	35.0669
29	32.5719	28.4077	36.109
30	33.3977	28.9995	37.15

## Sheet: Both disturbances
Units are in Mg C ha-1 yr-1
Yt = A(1 – e-kt)c					A	k	c
t	Yt	lower CI	upper CI		11.0803	0.38993	3.47239
1	0.218687	-11.5618	24.186
2	1.31699	-19.9901	44.3641
3	3.04809	-20.8635	50.9638
4	4.88315	-18.7932	51.2465
5	6.50165	-14.7768	46.4995
6	7.79357	-9.76613	38.7202
7	8.76581	-5.01413	30.5701
8	9.47122	-1.4455	23.9801
9	9.97121	0.621113	19.7129
10	10.3202	1.53651	17.4636
11	10.5615	2.00967	16.3734
12	10.727	2.52752	15.7496
13	10.8402	3.21403	15.2784
14	10.9173	4.01062	14.8704
15	10.9697	4.8197	14.5202
16	11.0054	5.56243	14.2412
17	11.0295	6.1927	14.0419
18	11.0459	6.69466	13.9199
19	11.057	7.07457	13.8629
20	11.0645	7.35127	13.8533
21	11.0696	7.54768	13.8734
22	11.073	7.68517	13.9083
23	11.0754	7.78099	13.9481
24	11.077	7.84792	13.9865
25	11.078	7.89497	14.0206
26	11.0788	7.92831	14.0491
27	11.0792	7.95214	14.0722
28	11.0796	7.96929	14.0904
29	11.0798	7.98172	14.1045
30	11.08	7.99075	14.1151
