# Supplementary material for: Large carbon sink potential of secondary forests in the Brazilian Amazon to mitigate climate change
Source: Nat Commun. 2021 Mar 19;12:1785. doi: 10.1038/s41467-021-22050-1 (PMC7979697; doi:10.1038/s41467-021-22050-1)
Supplement: Supplementary file 3 — Source Data [file 41467_2021_22050_MOESM3_ESM.zip › source_data/Fig3/Fig3c_south-west.xlsx]

## Sheet: No Disturbance
Units are in Mg C ha-1 yr-1
Yt = A(1 – e-kt)c					A	k	c
t	Yt	lower CI	upper CI		112.5	0.0456223	1.06597
1	4.08649	1.25358	7.53623
2	8.35219	4.19943	13.224
3	12.5646	7.69288	18.1767
4	16.6744	11.4446	22.6393
5	20.6612	15.3092	26.7338
6	24.5155	19.1989	30.5358
7	28.2336	23.0564	34.0975
8	31.8145	26.8415	37.4582
9	35.2592	30.5253	40.6488
10	38.5699	34.0866	43.6947
11	41.7495	37.5093	46.6172
12	44.8015	40.7819	49.4346
13	47.7294	43.8962	52.1618
14	50.5371	46.848	54.8107
15	53.2287	49.6365	57.3897
16	55.8082	52.2649	59.9035
17	58.2796	54.7396	62.3537
18	60.6468	57.0698	64.7389
19	62.9138	59.2663	67.0563
20	65.0844	61.3405	69.3022
21	67.1624	63.3032	71.4732
22	69.1515	65.165	73.5663
23	71.0552	66.9348	75.5796
24	72.877	68.6207	77.512
25	74.6201	70.2298	79.3634
26	76.2878	71.7681	81.1343
27	77.8833	73.2407	82.8257
28	79.4096	74.6522	84.4394
29	80.8694	76.0066	85.9772
30	82.2657	77.3073	87.4413

## Sheet: Only fire disturbance
Units are in Mg C ha-1 yr-1
Yt = A(1 – e-kt)c					A	k	c
t	Yt	lower CI	upper CI		112.5	0.00447102	0.530166
1	6.38211	2.95007	10.0894
2	9.20547	5.34658	13.1779
3	11.3996	7.40152	15.3779
4	13.2622	9.24461	17.1473
5	14.9101	10.9345	18.6558
6	16.4039	12.5039	19.9882
7	17.7798	13.9732	21.1942
8	19.0617	15.3559	22.3061
9	20.266	16.6613	23.3465
10	21.4051	17.8961	24.3323
11	22.488	19.0647	25.2763
12	23.522	20.1708	26.1891
13	24.5129	21.2168	27.0789
14	25.4652	22.205	27.9525
15	26.383	23.1374	28.8152
16	27.2694	24.0163	29.6711
17	28.1271	24.8442	30.5228
18	28.9586	25.6238	31.3722
19	29.7659	26.3584	32.2197
20	30.5508	27.0514	33.0656
21	31.3148	27.7062	33.9092
22	32.0593	28.3264	34.7498
23	32.7856	28.9152	35.5865
24	33.4947	29.4757	36.4182
25	34.1877	30.0106	37.2442
26	34.8655	30.5225	38.0636
27	35.5288	31.0135	38.8757
28	36.1785	31.4857	39.6801
29	36.8151	31.9408	40.4762
30	37.4394	32.3802	41.2638

## Sheet: Only deforestation disturbance
Units are in Mg C ha-1 yr-1
Yt = A(1 – e-kt)c					A	k	c
t	Yt	lower CI	upper CI		112.5	0.0189799	0.738813
1	5.97166	0.38392	13.1599
2	9.89621	2.99923	18.3868
3	13.2601	5.80186	22.2254
4	16.287	8.63212	25.3514
5	19.0739	11.4339	28.0302
6	21.6744	14.1806	30.4001
7	24.1227	16.8571	32.5449
8	26.4422	19.4538	34.5207
9	28.6501	21.9633	36.3677
10	30.7595	24.3799	38.117
11	32.7806	26.6984	39.7931
12	34.7217	28.914	41.4166
13	36.5897	31.0221	43.0047
14	38.3904	33.0191	44.5722
15	40.1286	34.9023	46.1308
16	41.8087	36.6706	47.6894
17	43.4342	38.3255	49.2538
18	45.0086	39.8703	50.8265
19	46.5347	41.3111	52.407
20	48.015	42.6555	53.9927
21	49.452	43.9122	55.5793
22	50.8478	45.0902	57.1618
23	52.2043	46.1984	58.7351
24	53.5232	47.245	60.2943
25	54.8063	48.2374	61.8353
26	56.0551	49.1821	63.3545
27	57.2709	50.0847	64.849
28	58.455	50.9499	66.3165
29	59.6086	51.782	67.7554
30	60.733	52.5844	69.1644

## Sheet: Both disturbances
Units are in Mg C ha-1 yr-1
Yt = A(1 – e-kt)c					A	k	c
t	Yt	lower CI	upper CI		22.1582	0.261587	2.49974
1	0.563414	-7.26269	15.9431
2	2.34742	-10.2787	26.3509
3	4.83219	-9.14443	31.0679
4	7.51329	-6.39656	33.4787
5	10.0766	-3.23694	34.5181
6	12.3645	-0.0767	34.389
7	14.3202	2.92322	33.3378
8	15.9445	5.62683	31.7587
9	17.2669	7.90736	30.0691
10	18.3282	9.68737	28.5908
11	19.1713	10.9718	27.4911
12	19.8359	11.8519	26.7833
13	20.3568	12.468	26.3795
14	20.7633	12.953	26.165
15	21.0796	13.3952	26.0485
16	21.325	13.8356	25.9763
17	21.5151	14.2821	25.9239
18	21.6621	14.7257	25.8842
19	21.7757	15.1514	25.8582
20	21.8634	15.5454	25.8489
21	21.931	15.8977	25.8585
22	21.9832	16.2034	25.887
23	22.0234	16.4619	25.9322
24	22.0544	16.6759	25.9906
25	22.0783	16.8502	26.058
26	22.0967	16.9905	26.13
27	22.1108	17.1025	26.2029
28	22.1217	17.1915	26.2738
29	22.1301	17.2622	26.3404
30	22.1366	17.3182	26.4016
