# Supplementary material for: Large carbon sink potential of secondary forests in the Brazilian Amazon to mitigate climate change
Source: Nat Commun. 2021 Mar 19;12:1785. doi: 10.1038/s41467-021-22050-1 (PMC7979697; doi:10.1038/s41467-021-22050-1)
Supplement: Supplementary file 3 — Source Data [file 41467_2021_22050_MOESM3_ESM.zip › source_data/Fig3/Fig3d_south-east.xlsx]

## Sheet: No Disturbance
Units are in Mg C ha-1 yr-1
Yt = A(1 – e-kt)c					A	k	c
t	Yt	lower CI	upper CI		109.5	0.0162965	0.835394
1	3.49025	1.65521	5.6083
2	6.18573	3.73192	8.93983
3	8.62106	5.84048	11.695
4	10.8894	7.93836	14.12
5	13.033	10.0095	16.3203
6	15.0757	12.0461	18.3537
7	17.0334	14.0434	20.2571
8	18.917	15.9984	22.0557
9	20.7346	17.9087	23.7683
10	22.4927	19.7723	25.4095
11	24.1963	21.5873	26.9915
12	25.8496	23.3517	28.5243
13	27.456	25.0634	30.017
14	29.0186	26.7202	31.4775
15	30.5399	28.32	32.913
16	32.0222	29.8609	34.3298
17	33.4674	31.3417	35.733
18	34.8773	32.762	37.1265
19	36.2536	34.1225	38.5126
20	37.5977	35.4252	39.8923
21	38.9108	36.6731	41.265
22	40.1943	37.8699	42.6295
23	41.4492	39.0197	43.9839
24	42.6765	40.1265	45.326
25	43.8772	41.1944	46.6539
26	45.0523	42.2268	47.9657
27	46.2025	43.227	49.2599
28	47.3286	44.1977	50.5354
29	48.4313	45.1413	51.791
30	49.5115	46.0598	53.0263

## Sheet: Only fire disturbance
Units are in Mg C ha-1 yr-1
Yt = A(1 – e-kt)c					A	k	c
t	Yt	lower CI	upper CI		24.1273	0.241615	2.29814
1	0.702575	-0.326481	2.21355
2	2.66191	0.722961	5.28722
3	5.26458	3.08871	8.16766
4	8.02985	6.01483	10.7564
5	10.6726	8.89596	13.1086
6	13.05	11.4186	15.2564
7	15.1084	13.5157	17.1679
8	16.8453	15.2459	18.7919
9	18.2846	16.6866	20.1108
10	19.4619	17.8957	21.147
11	20.4157	18.9119	21.9445
12	21.183	19.7621	22.5529
13	21.7967	20.4663	23.0187
14	22.2857	21.0408	23.3813
15	22.674	21.5003	23.6722
16	22.9817	21.8593	23.9144
17	23.2249	22.1327	24.1227
18	23.4169	22.3362	24.3058
19	23.5684	22.4846	24.4679
20	23.6877	22.5913	24.6109
21	23.7817	22.6673	24.7359
22	23.8556	22.721	24.8442
23	23.9138	22.7588	24.9372
24	23.9595	22.7853	25.0164
25	23.9955	22.8038	25.0832
26	24.0237	22.8168	25.1395
27	24.0459	22.8258	25.1865
28	24.0634	22.832	25.2257
29	24.0771	22.8364	25.2582
30	24.0878	22.8394	25.2851

## Sheet: Only deforestation disturbance
Units are in Mg C ha-1 yr-1
Yt = A(1 – e-kt)c					A	k	c
t	Yt	lower CI	upper CI		109.5	0.0052597	0.55482
1	5.94735	2.68835	9.53031
2	8.72385	5.01477	12.6244
3	10.9087	7.04489	14.8501
4	12.778	8.88552	16.6501
5	14.441	10.5865	18.1899
6	15.9551	12.1762	19.5529
7	17.3545	13.6724	20.7882
8	18.662	15.087	21.9277
9	19.8934	16.4283	22.9941
10	21.0605	17.7018	24.004
11	22.172	18.9116	24.9707
12	23.2351	20.0604	25.9048
13	24.2552	21.1502	26.8149
14	25.2368	22.1826	27.7084
15	26.1838	23.1589	28.5909
16	27.0994	24.0807	29.467
17	27.9861	24.9501	30.3398
18	28.8464	25.7694	31.2114
19	29.6822	26.5417	32.0825
20	30.4952	27.2703	32.9533
21	31.2872	27.9588	33.823
22	32.0593	28.6108	34.6908
23	32.8128	29.2297	35.5554
24	33.5489	29.8189	36.4156
25	34.2684	30.3814	37.2705
26	34.9724	30.9198	38.1189
27	35.6615	31.4366	38.96
28	36.3366	31.9338	39.7932
29	36.9983	32.4132	40.6179
30	37.6473	32.8766	41.4338

## Sheet: Both disturbances
Units are in Mg C ha-1 yr-1
Yt = A(1 – e-kt)c					A	k	c
t	Yt	lower CI	upper CI		19.8329	0.194908	2.03702
1	0.583364	-0.997425	3.22117
2	1.98209	-0.706724	6.1243
3	3.77211	0.713653	8.36661
4	5.68327	2.70086	10.1804
5	7.55498	4.80563	11.7404
6	9.29881	6.76173	13.1419
7	10.8722	8.46359	14.4109
8	12.2609	9.9075	15.5348
9	13.4675	11.1315	16.4962
10	14.5037	12.1779	17.2922
11	15.3858	13.0796	17.9356
12	16.1315	13.8595	18.4488
13	16.7586	14.5333	18.8575
14	17.2839	15.1124	19.1865
15	17.7223	15.6057	19.4573
16	18.0872	16.0209	19.6874
17	18.3904	16.3655	19.8898
18	18.6418	16.6473	20.0738
19	18.85	16.8741	20.2451
20	19.0222	17.0538	20.4067
21	19.1645	17.1945	20.5598
22	19.282	17.3032	20.7045
23	19.379	17.3864	20.8404
24	19.459	17.4495	20.967
25	19.5249	17.4971	21.0841
26	19.5793	17.5328	21.1916
27	19.6241	17.5593	21.2894
28	19.661	17.5789	21.3779
29	19.6913	17.5934	21.4575
30	19.7164	17.604	21.5288
