# Supplementary material for: Large carbon sink potential of secondary forests in the Brazilian Amazon to mitigate climate change
Source: Nat Commun. 2021 Mar 19;12:1785. doi: 10.1038/s41467-021-22050-1 (PMC7979697; doi:10.1038/s41467-021-22050-1)
Supplement: Supplementary file 3 — Source Data [file 41467_2021_22050_MOESM3_ESM.zip › source_data/Fig3/NE_4_1_confidence_interval_as_AGC.csv]

lower_Mg_C_ha_yr	upper_Mg_C_ha_yr
1.27631383994539	6.981950337272
2.97546873794275	9.84748033234375
4.61667288127788	12.0063913980506
6.19893971065603	13.8016185979332
7.7272285731954	15.3673149920286
9.20586258041459	16.773043372395
10.6380173162042	18.06077146793
12.025843385957	19.258473939902
13.3706294243055	20.3862322970642
14.6729322787052	21.4593469055165
15.9326811230089	22.4900691473436
17.1492759128338	23.488615792616
18.321702479355	24.4637649900555
19.4486844240419	25.4231785515155
20.5288843183121	26.3735282634696
21.5611508429279	27.3204817232389
22.5447852066782	28.2686058588261
23.4797774175615	29.2212573253525
24.3669547070118	30.1805302911025
25.2080013741464	31.1473108901425
26.0053474897991	32.1214467412399
26.7619637377917	33.1019983348042
27.4811204364065	34.0875171503312
28.1661640659902	35.0762992842237
28.8203437299903	36.0665837111033
29.4466970913202	37.0566867945831
30.0479895244627	38.0450801830919
30.6266932667539	39.0304259779552
31.1849927626023	40.011583499038
31.7248049164485	40.9875993379303
32.2478062761675	41.9576889971557
32.7554620909417	42.9212154262032
33.2490543571422	43.8776675452789
33.7297074105808	44.8266403636505
34.1984105087578	45.7678173834526
34.656037347704	46.7009554545269
35.103362714994	47.6258719695407
35.5410765919471	48.5424341616567
35.9697960478501	49.4505502246771
36.3900752564322	50.3501619780118
36.8024139327293	51.2412388226007
37.207264449663	52.1237727659027
37.6050378548415	52.9977743272487
37.9961089724337	53.8632691658305
38.3808207437334	54.7202953009401
38.7594879334112	55.5689008174253
