# Supplementary material for: Large carbon sink potential of secondary forests in the Brazilian Amazon to mitigate climate change
Source: Nat Commun. 2021 Mar 19;12:1785. doi: 10.1038/s41467-021-22050-1 (PMC7979697; doi:10.1038/s41467-021-22050-1)
Supplement: Supplementary file 3 — Source Data [file 41467_2021_22050_MOESM3_ESM.zip › source_data/Fig3/NE_4_2_confidence_interval_as_AGC.csv]

lower_Mg_C_ha_yr	upper_Mg_C_ha_yr
-7.51895281814865	18.4449835255982
-5.64483469766632	24.0428368429458
-1.46121722714339	25.4648900588003
2.50783588582388	24.6503257193199
5.79211086654407	22.6886670839491
8.12794520141977	20.8274789556998
9.57102470191815	19.6396696250001
10.4740447435606	19.0270758592173
11.1743778559512	18.6980807952741
11.8136838806084	18.4778580256593
12.3988468842442	18.3135553200764
12.8990590482691	18.2015055646499
13.2936427253332	18.1436432867445
13.5832398272387	18.1332314836099
13.784245107788	18.155893828104
13.9188015855503	18.1957892564329
14.0073134775861	18.2404581569554
14.0653708572947	18.2823101050177
14.1037041591438	18.3178433152681
14.1292998659082	18.3461920373411
14.1465994398701	18.3678749976817
14.1584180595849	18.3839708268773
14.1665585709755	18.3956601128534
14.1721958381941	18.4040104717557
14.1761106439322	18.409900589599
14.1788313555133	18.4140143211541
14.1807207471898	18.4168647543784
14.182030443212	18.4188271747207
14.182936039292	18.420171054578
14.18356041202	18.4210872319149
14.1839895691578	18.4217094276168
14.1842836246431	18.4221305589624
14.1844844873589	18.4224147560262
14.1846212814257	18.4226060349318
14.1847141754545	18.4227344655226
14.1847770858886	18.4228205080262
14.1848195807232	18.4228780355214
14.1848482153836	18.4229164256291
14.184867466332	18.4229419996824
14.1848803807577	18.4229590081144
14.1848890267746	18.4229703023311
14.1848948040956	18.422977791149
14.1848986575841	18.4229827498764
14.1849012235036	18.4229860290049
14.1849029293275	18.4229881947461
14.1849040616375	18.4229896234461
