# Supplementary material for: Large carbon sink potential of secondary forests in the Brazilian Amazon to mitigate climate change
Source: Nat Commun. 2021 Mar 19;12:1785. doi: 10.1038/s41467-021-22050-1 (PMC7979697; doi:10.1038/s41467-021-22050-1)
Supplement: Supplementary file 3 — Source Data [file 41467_2021_22050_MOESM3_ESM.zip › source_data/Fig3/NE_4_3_confidence_interval_as_AGC.csv]

lower_Mg_C_ha_yr	upper_Mg_C_ha_yr
0.476612896110477	4.37568463531766
1.54485076355088	6.69522022472651
2.71045976879991	8.55220452063889
3.91769068483613	10.1545164135373
5.14430639703405	11.588476799807
6.37849623051382	12.900740706332
7.61285911817221	14.1203913058735
8.84215744988056	15.2673586326166
10.062285662639	16.3563118920183
11.2697219523146	17.3987076428673
12.4612023536335	18.4039743393119
13.6335126157265	19.3802456471988
14.783356691213	20.3348303054486
15.9072922205378	21.2745039283384
17.0017417138858	22.2056558555196
18.0630966744337	23.1342981309279
19.0879267937081	24.0659392711267
20.073282050567	25.005344328067
21.0170341980909	25.9562408472003
21.9181649057137	26.9210675315748
22.7769024418869	27.9008665268441
23.594655164523	28.8953730246351
24.3737671093094	29.9032782993527
25.1171806885288	30.9225821882002
25.8281021008096	31.9509401695405
26.50973428944	32.985940768199
27.1650999928969	34.0252911738878
27.796946670294	35.0669196201648
28.4077117483207	36.1090163336428
28.9995258151699	37.1500356288923
29.5742362042985	38.188676865196
30.1334392364378	39.2238561236252
30.6785141797323	40.2546756466195
31.2106552933432	41.280394757438
31.7309003579916	42.3004039234768
32.2401552444502	43.314202467857
32.7392146576397	44.3213798373984
33.2287794538922	45.321600067454
33.7094710111866	46.3145889955674
34.1818431251898	47.3001237777965
34.6463918573706	48.2780243039359
35.1035637016427	49.2481461642529
35.5537623760149	50.2103748774864
35.9973544913833	51.1646211418439
36.434674302889	52.1108169154713
36.8660277103124	53.0489121701679
