# Supplementary material for: Large carbon sink potential of secondary forests in the Brazilian Amazon to mitigate climate change
Source: Nat Commun. 2021 Mar 19;12:1785. doi: 10.1038/s41467-021-22050-1 (PMC7979697; doi:10.1038/s41467-021-22050-1)
Supplement: Supplementary file 3 — Source Data [file 41467_2021_22050_MOESM3_ESM.zip › source_data/Fig3/NE_4_4_confidence_interval_as_AGC.csv]

lower_Mg_C_ha_yr	upper_Mg_C_ha_yr
-11.5618262271001	24.1860024161674
-19.9901023284489	44.3641360750823
-20.8634780720334	50.9638466028996
-18.7931820853116	51.2465251161839
-14.7768496735689	46.4994599049811
-9.76613286748773	38.7201909030098
-5.01412922808538	30.570096718371
-1.44550204485368	23.9800525373275
0.621112811912353	19.7129038055914
1.53651267773246	17.4636005799519
2.00966913221776	16.3733706472074
2.52752481696221	15.7495881894377
3.21402781791216	15.2783661924306
4.01061767431477	14.8704198309415
4.81970231560179	14.5202414859548
5.56243141355668	14.2411847820508
6.19270388388272	14.0418639682623
6.69466067730715	13.9198590658121
7.07457154781842	13.8628852626942
7.35127107104434	13.8533385302169
7.54768362828673	13.8733675514987
7.68517185007108	13.9083439366676
7.78098823353079	13.9480945778944
7.84791836285322	13.9865252397492
7.89496841687095	14.0205749467983
7.92831311394973	14.0491397950874
7.95214086530221	14.0722319456046
7.96929395948457	14.0904129812821
7.98171590338817	14.1044504075452
7.99075114769212	14.1151289950177
7.99734200049129	14.1231594883407
8.00215736379964	14.1291438976433
8.0056773637765	14.1335710768587
8.00824970142141	14.1368267655028
8.01012782431783	14.1392091518698
8.01149727814507	14.1409452572311
8.01249423477174	14.1422059205729
8.01321873036919	14.1431185376939
8.01374424625808	14.1437774209812
8.01412470864816	14.1442519795177
8.01439963490843	14.14459304549
8.01459793100892	14.1448376930521
8.0147406981486	14.1450128667903
8.01484330726855	14.145138089433
8.01491693093105	14.1452274680471
8.01496967260334	14.1452911718346
