# Supplementary material for: Large carbon sink potential of secondary forests in the Brazilian Amazon to mitigate climate change
Source: Nat Commun. 2021 Mar 19;12:1785. doi: 10.1038/s41467-021-22050-1 (PMC7979697; doi:10.1038/s41467-021-22050-1)
Supplement: Supplementary file 3 — Source Data [file 41467_2021_22050_MOESM3_ESM.zip › source_data/Fig3/NE-Group.csv]

# age	majority_fiftyth	Corrected_AGB	majority_count	threshold
1	56	28	12368	11
2	28	0	9703	11
3	34	6	6739	11
4	41	13	6296	11
5	52	24	14153	11
6	47	19	14520	11
7	52	24	12043	11
8	58	30	7082	11
9	63	35	5666	11
10	70	42	5076	11
11	55	27	6642	11
12	72	44	6184	11
13	64	36	5123	11
14	64	36	5533	11
15	90	62	8286	11
16	92	64	6584	11
17	86	58	7996	11
18	94	66	3654	11
19	68	40	5922	11
20	79	51	5901	11
21	93	65	5918	11
22	85	57	4186	11
23	99	71	2638	11
24	111	83	3445	11
25	116	88	4592	11
26	105	77	5731	11
27	95	67	9277	11
28	98	70	9997	11
29	120	92	6882	11
30	65	37	2980	11
31	90	62	2339	11
32	89	61	2855	11
1	13	8	4651	12
2	13	8	4732	12
3	19	14	3250	12
4	26	21	2941	12
5	31	26	4751	12
6	32	27	4346	12
7	34	29	3222	12
8	37	32	2470	12
9	37	32	1921	12
10	38	33	1413	12
11	37	32	2097	12
12	35	30	1649	12
13	44	39	1522	12
14	43	38	1304	12
15	49	44	2036	12
16	55	50	1577	12
17	50	45	1718	12
18	46	41	676	12
19	33	28	1007	12
20	24	19	1130	12
21	37	32	1068	12
22	32	27	718	12
23	28	23	580	12
24	35	30	740	12
25	35	30	773	12
26	44	39	1092	12
27	51	46	2252	12
28	47	42	1705	12
29	34	29	993	12
30	5	0	1687	12
31	37	32	398	12
32	24	19	490	12
1	18	2	10784	21
2	16	0	10109	21
3	21	5	5739	21
4	22	6	4701	21
5	39	23	10505	21
6	35	19	8680	21
7	33	17	6425	21
8	33	17	3918	21
9	37	21	2521	21
10	42	26	2030	21
11	37	21	3049	21
12	42	26	1930	21
13	49	33	1632	21
14	54	38	1747	21
15	71	55	1790	21
16	73	57	1622	21
17	60	44	1756	21
18	85	69	651	21
19	56	40	1084	21
20	62	46	851	21
21	65	49	685	21
22	65	49	445	21
23	99	83	164	21
24	101	85	207	21
25	78	62	158	21
26	73	57	136	21
27	76	60	153	21
28	58	42	135	21
29	76	60	94	21
30	68	52	99	21
31	71	55	172	21
32	89	73	339	21
1	4	0	4190	22
2	6	2	4260	22
3	9	5	2442	22
4	14	10	1927	22
5	20	16	3234	22
6	20	16	2957	22
7	20	16	1766	22
8	23	19	1476	22
9	23	19	931	22
10	24	20	732	22
11	23	19	1029	22
12	14	10	589	22
13	32	28	489	22
14	30	26	473	22
15	31	27	516	22
16	36	32	472	22
17	34	30	426	22
18	32	28	105	22
19	19	15	270	22
20	19	15	205	22
21	27	23	219	22
22	22	18	149	22
23	4	0	78	22
24	6	2	72	22
25	11	7	51	22
26	9	5	38	22
27	42	38	52	22
28	68	64	20	22
29	25	21	24	22
30	6	2	28	22
31	47	43	27	22
32	36	32	54	22
