# Supplementary material for: Large carbon sink potential of secondary forests in the Brazilian Amazon to mitigate climate change
Source: Nat Commun. 2021 Mar 19;12:1785. doi: 10.1038/s41467-021-22050-1 (PMC7979697; doi:10.1038/s41467-021-22050-1)
Supplement: Supplementary file 3 — Source Data [file 41467_2021_22050_MOESM3_ESM.zip › source_data/Fig3/NW_3_1_confidence_interval_as_AGC.csv]

lower_Mg_C_ha_yr	upper_Mg_C_ha_yr
-0.33796395593653	8.31134504900864
1.43705357779022	14.0501527698258
3.98070586382834	18.8831534489241
6.95879004536368	23.14520534949
10.198355062283	26.996601222697
13.5913037381735	30.5337133313399
17.0631884735621	33.8220316143423
20.5595260754244	36.9097515423643
24.0386840341257	39.834462810221
27.467770316792	42.6268333018869
30.8201187909738	45.312761438039
34.0737543825378	47.9146166192746
37.2105563850243	50.4518394393357
40.215976410056	52.9410338448645
43.079188088023	55.3956643625199
45.7934827743545	57.8255363531439
48.3566337057566	60.2363308029265
50.770923577726	62.6294940140208
53.0426451102635	65.0026690179389
55.1811130217665	67.3506274823135
57.1974312344732	69.6664560841769
59.1033167875477	71.9426941310769
60.910191548258	74.1722099499662
62.6286096366891	76.3487470113339
64.2679804149289	78.4671790327372
65.8365014431568	80.5235589210045
67.3412165410018	82.5150458083592
68.7881349082422	84.4397737272607
70.1823704617459	86.296702350577
71.5282787225855	88.0854721152043
72.8295805394449	89.8062741509443
74.089468904191	91.4597385125376
75.310698763493	93.0468406025733
76.4956613967466	94.5688240380147
77.6464455124156	96.0271376574134
78.7648872529864	97.4233843497427
79.8526110957722	98.7592796072181
80.9110633514867	100.036618005407
81.9415396719651	101.257246117718
82.9452077159455	102.423040645117
83.9231258983949	103.535890774982
84.8762589648762	104.59768397526
85.8054909838317	105.610294585812
86.7116362309255	106.575574693686
87.5954483453146	107.49534687859
88.4576280630492	108.371398494122
