# Supplementary material for: Large carbon sink potential of secondary forests in the Brazilian Amazon to mitigate climate change
Source: Nat Commun. 2021 Mar 19;12:1785. doi: 10.1038/s41467-021-22050-1 (PMC7979697; doi:10.1038/s41467-021-22050-1)
Supplement: Supplementary file 3 — Source Data [file 41467_2021_22050_MOESM3_ESM.zip › source_data/Fig3/NW_3_2_confidence_interval_as_AGC.csv]

lower_Mg_C_ha_yr	upper_Mg_C_ha_yr
-0.340093545701736	8.77282681682136
1.302549651654	13.7456517461997
3.46346963776319	17.7250963994335
5.8915302702803	21.1360357565368
8.47132633822907	24.1627997691912
11.1357808882523	26.908432107047
13.8407120001293	29.4390060756465
16.5545233664822	31.8009063954627
19.2531692153768	34.0289720620483
21.9173782480449	36.1508387692752
24.5310018169733	38.1894523368983
27.0800084008953	40.1645803806241
29.5519190891524	42.0936898424871
31.9356039751697	43.9923523628953
34.2214074225356	45.8742535999149
36.401556929461	47.7508767722643
38.4707432346784	49.6309876019128
40.4266708961818	51.5201305380889
42.270337265794	53.420384123437
44.0058680157048	55.3305511181068
45.6399086269579	57.2467864907778
47.1807436632244	59.1634931709491
48.6373849434442	61.0742456419812
50.0188187577477	62.972552072874
51.3334950773748	64.8523726416547
52.5890496754378	66.708403571753
53.7922033310263	68.5361830308275
54.9487741734433	70.3320830743665
56.0637509454815	72.093240034474
57.1413916925103	73.8174589827519
58.1853268202319	75.5031134279242
59.1986556000537	77.1490512488009
60.1840314663041	78.7545115799084
61.1437349476205	80.3190538553879
62.0797348277778	81.8424984534403
62.9937388759307	83.3248776309096
63.88723569197	84.7663952257122
64.7615291553535	86.1673936573662
65.6177667977433	87.5283269201631
66.4569632201332	88.8497384602363
67.2800194817089	90.1322430189027
68.0877392162052	91.3765116943012
68.8808420865054	92.5832596169087
69.6599750688811	93.7532357527024
70.4257219616299	94.8872144434437
71.178611435353	95.98598837033
