# Supplementary material for: Large carbon sink potential of secondary forests in the Brazilian Amazon to mitigate climate change
Source: Nat Commun. 2021 Mar 19;12:1785. doi: 10.1038/s41467-021-22050-1 (PMC7979697; doi:10.1038/s41467-021-22050-1)
Supplement: Supplementary file 3 — Source Data [file 41467_2021_22050_MOESM3_ESM.zip › source_data/Fig3/NW_3_3_confidence_interval_as_AGC.csv]

lower_Mg_C_ha_yr	upper_Mg_C_ha_yr
-0.0329418654062463	14.0508251132228
2.54651100148815	19.608483328608
5.39222585964992	23.6789412997277
8.30727673399142	26.9863310016013
11.2198726195652	29.8152960412565
14.0946985803175	32.3140916914307
16.9111583057032	34.5725594318192
19.6556149142206	36.6508674637255
22.3179908527515	38.5924272805084
24.8900797571481	40.4304845860434
27.3646682184915	42.191763541493
29.7351271193618	43.8985464822525
31.9953444302039	45.5698062722466
34.1399488772454	47.2216915748257
36.1647760834794	48.8675496963073
38.0674776690089	50.5176650162952
39.8481011952845	52.1789324326851
41.5094313463945	53.8547050527853
43.0569347109929	55.5449929335951
44.4982901533956	57.2470436405225
45.8426390119388	58.9561790924689
47.0997650583074	60.6666848328489
48.279386282717	62.3725739822276
49.3906530080065	64.0681344977075
50.441861104121	65.7482532686605
51.4403385169096	67.4085605520506
52.3924484501815	69.0454527067272
53.3036590044774	70.6560444167089
54.178643063662	72.2380873809795
55.0213857762269	73.7898787236365
55.8352871849858	75.3101720446501
56.6232542219146	76.7980972716633
57.3877801987474	78.2530914848408
58.1310120010046	79.674840751736
58.8548061560832	81.0632320007252
59.5607752841336	82.4183135875237
60.2503264555803	83.740263165554
60.9246928455073	85.0293615816271
61.5849598873628	86.285971687637
62.2320869345631	87.5105211378127
62.8669252605537	88.703488406795
63.4902330738579	89.8653914077491
64.1026880958061	90.9967782102209
64.7048981430295	92.0982194561406
65.2974100712872	93.1703021521217
65.8807173684565	94.2136245801171
