# Supplementary material for: Large carbon sink potential of secondary forests in the Brazilian Amazon to mitigate climate change
Source: Nat Commun. 2021 Mar 19;12:1785. doi: 10.1038/s41467-021-22050-1 (PMC7979697; doi:10.1038/s41467-021-22050-1)
Supplement: Supplementary file 3 — Source Data [file 41467_2021_22050_MOESM3_ESM.zip › source_data/Fig3/NW_3_4_confidence_interval_as_AGC.csv]

lower_Mg_C_ha_yr	upper_Mg_C_ha_yr
-2.29679656296607	10.0040453316424
-1.85900637593623	16.0901968295842
-0.406734478934418	20.9389709207804
1.66277461062043	25.0534065254752
4.14455222841806	28.6617997224719
6.908056147692	31.8963840880713
9.86079827999158	34.8446935887396
12.9328697175773	37.5699490171955
16.0690321571199	40.1207845348793
19.2241708018513	42.5364794832007
22.3604872786471	44.8499904181001
25.4457313542727	47.0897479979818
28.4521538041437	49.2806487287087
31.3560327800377	51.4444399228451
34.1376825501965	53.5996125864659
36.7818281529229	55.7609296862488
39.2781479405179	57.9387927418363
41.6217022161764	60.138730470658
43.8129599051121	62.3612979937111
45.857258362154	64.6025512330356
47.763745467798	66.8550467570565
49.5440403907312	69.1091299814853
51.2109092495915	71.3542147596275
52.7771804794115	73.579828855055
54.2549958634764	75.7763286890473
55.6553834448976	77.9352965644624
56.9880806719638	80.0496914911657
58.2615238851147	82.1138370441728
59.4829331052438	84.1233168885236
60.6584416431526	86.0748280938732
61.7932389141709	87.9660235411071
62.8917088248987	89.7953607786488
63.9575552303466	91.5619655883631
64.993911382084	93.2655131279808
66.0034332297052	94.9061266008937
66.9883778602504	96.484292004228
67.9506689156001	98.0007869702775
68.8919509228752	99.4566216384571
69.8136343457248	100.852989637056
70.7169329472602	102.191227484309
71.6028948174613	103.472780967733
72.4724281924447	104.699177296255
73.3263229938144	105.872002027696
74.1652688470699	106.99287995129
74.9898701975187	108.063459252364
75.8006590270726	109.085398407486
