# Supplementary material for: Large carbon sink potential of secondary forests in the Brazilian Amazon to mitigate climate change
Source: Nat Commun. 2021 Mar 19;12:1785. doi: 10.1038/s41467-021-22050-1 (PMC7979697; doi:10.1038/s41467-021-22050-1)
Supplement: Supplementary file 3 — Source Data [file 41467_2021_22050_MOESM3_ESM.zip › source_data/Fig3/NW-Group.csv]

# age	majority_fiftyth	Corrected_AGB	majority_count	threshold
1	103	39	13191	11
2	64	0	4548	11
3	78	14	4296	11
4	75	11	3266	11
5	94	30	7764	11
6	91	27	4846	11
7	100	36	4254	11
8	117	53	2961	11
9	109	45	3777	11
10	129	65	4196	11
11	125	61	4273	11
12	152	88	3556	11
13	186	122	5214	11
14	152	88	2978	11
15	169	105	7133	11
16	167	103	3228	11
17	173	109	2765	11
18	189	125	3409	11
19	192	128	1785	11
20	154	90	3048	11
21	216	152	2642	11
22	239	175	4741	11
23	188	124	2581	11
24	242	178	3648	11
25	207	143	3441	11
26	278	214	3436	11
27	194	130	2557	11
28	211	147	4197	11
29	222	158	4513	11
30	206	142	3478	11
31	181	117	2050	11
32	159	95	3159	11
1	90	53	1125	12
2	37	0	369	12
3	46	9	291	12
4	49	12	257	12
5	62	25	408	12
6	66	29	336	12
7	74	37	174	12
8	83	46	100	12
9	81	44	183	12
10	87	50	138	12
11	86	49	159	12
12	95	58	76	12
13	108	71	100	12
14	92	55	87	12
15	89	52	81	12
16	123	86	71	12
17	154	117	53	12
18	146	109	81	12
19	185	148	45	12
20	103	66	52	12
21	161	124	27	12
22	175	138	54	12
23	158	121	60	12
24	168	131	32	12
25	187	150	80	12
26	201	164	20	12
27	141	104	61	12
28	149	112	115	12
29	168	131	79	12
30	127	90	70	12
31	146	109	17	12
32	118	81	75	12
1	68	18	4953	21
2	50	0	2902	21
3	67	17	2273	21
4	63	13	1422	21
5	82	32	4708	21
6	78	28	2270	21
7	82	32	1903	21
8	92	42	1074	21
9	97	47	1627	21
10	105	55	1330	21
11	113	63	1227	21
12	117	67	730	21
13	143	93	672	21
14	145	95	646	21
15	149	99	1250	21
16	159	109	573	21
17	154	104	420	21
18	169	119	423	21
19	164	114	261	21
20	149	99	427	21
21	183	133	291	21
22	178	128	364	21
23	192	142	205	21
24	154	104	134	21
25	209	159	97	21
26	230	180	76	21
27	212	162	51	21
28	140	90	43	21
29	141	91	41	21
30	107	57	69	21
31	148	98	186	21
32	118	68	376	21
1	33	6	203	22
2	27	0	168	22
3	37	10	121	22
4	45	18	106	22
5	54	27	163	22
6	66	39	101	22
7	70	43	68	22
8	61	34	36	22
9	81	54	74	22
10	88	61	52	22
11	69	42	50	22
12	97	70	15	22
13	136	109	24	22
14	98	71	26	22
15	106	79	19	22
16	126	99	10	22
17	93	66	10	22
18	140	113	12	22
19	87	60	15	22
20	105	78	7	22
21	161	134	8	22
22	141	114	12	22
23	151	124	2	22
24	135	108	6	22
25	282	255	4	22
26	244	217	1	22
27	195	168	2	22
28	165	138	2	22
29	179	152	1	22
30	152	125	1	22
31	109	82	2	22
32	82	55	14	22
