# Supplementary material for: Large carbon sink potential of secondary forests in the Brazilian Amazon to mitigate climate change
Source: Nat Commun. 2021 Mar 19;12:1785. doi: 10.1038/s41467-021-22050-1 (PMC7979697; doi:10.1038/s41467-021-22050-1)
Supplement: Supplementary file 3 — Source Data [file 41467_2021_22050_MOESM3_ESM.zip › source_data/Fig3/SE_2_1_confidence_interval_as_AGC.csv]

lower_Mg_C_ha_yr	upper_Mg_C_ha_yr
1.65521141170073	5.60829788069009
3.73191589958207	8.93983158453846
5.84047734017458	11.6949765524013
7.93835570929624	14.1200416938781
10.0095496975278	16.3202950547652
12.0461234761747	18.3537497063415
14.0434450191705	20.2570790283595
15.9984275166489	22.055656225617
17.908729806293	23.7682529899944
19.7723369501656	25.4095309645018
21.5873194558041	26.9914830062264
23.3516958390351	28.524312976831
25.063375737323	30.0169757294948
26.7201866000728	31.4774780184876
28.319997392846	32.9129846189051
29.8609459513479	34.3297568659048
31.3417482364508	35.7329660915002
32.7620230822932	37.1264615405937
34.1225300136059	38.5126038315628
35.425225540271	39.8922643798588
36.6731069424843	41.2650257955119
37.8698972102212	42.6295324301919
39.019675345081	43.9838889074352
40.1265485742742	45.3260115795744
41.1944184787169	46.6538820184921
42.226847487046	47.9656969236505
43.2270056349033	49.2599351851112
44.1976702012011	50.5353699813909
45.1412545426515	51.7910499742132
46.0598496061781	53.0262664224379
46.9552681801399	54.2405163941606
47.8290866756939	55.4334674779406
48.6826821799375	56.6049264068283
49.5172641742048	57.7548123281879
50.3339011391864	58.8831346011716
51.1335426216241	59.9899746324462
51.9170374374705	61.0754711460788
52.6851486638007	62.1398082943484
53.4385659978503	63.1832060806308
54.1779159730645	64.2059126462115
54.9037704363714	65.2081980521601
55.6166536151674	66.1903492578448
56.3170480386987	67.1526660570951
57.005399526205	68.0954577816773
57.6821214119964	69.0190406208918
58.3475981438956	69.9237354372574
