# Supplementary material for: Large carbon sink potential of secondary forests in the Brazilian Amazon to mitigate climate change
Source: Nat Commun. 2021 Mar 19;12:1785. doi: 10.1038/s41467-021-22050-1 (PMC7979697; doi:10.1038/s41467-021-22050-1)
Supplement: Supplementary file 3 — Source Data [file 41467_2021_22050_MOESM3_ESM.zip › source_data/Fig3/SE_2_2_confidence_interval_as_AGC.csv]

lower_Mg_C_ha_yr	upper_Mg_C_ha_yr
-0.326481341418378	2.21355215302454
0.722961274961655	5.28722014906074
3.08871275061585	8.1676600252043
6.01483374768024	10.7563989492191
8.89596097880438	13.1085740729326
11.418562083094	15.256354598118
13.5157425237575	17.1678670282567
15.2459346378778	18.7918527309108
16.6865976777393	20.1107959811384
17.895695389722	21.1470130749452
18.9119477442984	21.9445096149349
19.7621214827826	22.5529009232656
20.4662646874693	23.0186506354788
21.0407574206478	23.381315291603
21.5002776860005	23.6722477197939
21.8592567844343	23.9143739565001
22.1327206975549	24.1227198470982
22.3361681598014	24.3058300484558
22.4845878389941	24.4678914500477
22.5912993825136	24.6108536305328
22.6672589776135	24.7359133356597
22.7209677505375	24.8442448799067
22.7587691237985	24.937214077562
22.7852835105945	25.0163501986655
22.8038287517859	25.0832477567714
22.8167676706044	25.1394737878748
22.8257745347681	25.1865027877219
22.8320316553261	25.2256793138139
22.8363716098062	25.2582017088719
22.8393791075113	25.2851199982255
22.8414635855858	25.3073424375962
22.8429108114842	25.3256468056406
22.8439195030104	25.3406938581688
22.8446272784167	25.3530413206154
22.8451290145673	25.3631574514988
22.8454898065375	25.3714336422174
22.845754091486	25.3781957958356
22.8459520507255	25.3837144002622
22.8461040840712	25.3882133149404
22.8462239223424	25.3918773489668
22.8463207808835	25.394858738569
22.846400840435	25.3972826437736
22.8464682583813	25.3992517849173
22.8465258538849	25.400850333994
22.8465755679667	25.4021471666652
22.8466187693764	25.4031985700057
