# Supplementary material for: Large carbon sink potential of secondary forests in the Brazilian Amazon to mitigate climate change
Source: Nat Commun. 2021 Mar 19;12:1785. doi: 10.1038/s41467-021-22050-1 (PMC7979697; doi:10.1038/s41467-021-22050-1)
Supplement: Supplementary file 3 — Source Data [file 41467_2021_22050_MOESM3_ESM.zip › source_data/Fig3/SE_2_3_confidence_interval_as_AGC.csv]

lower_Mg_C_ha_yr	upper_Mg_C_ha_yr
2.68834802777763	9.53030773345927
5.01476643967307	12.6243511693493
7.04488614737347	14.8500904069011
8.88551830083491	16.6500709265177
10.5865220466274	18.1899213467257
12.1762161287929	19.5529490189742
13.6724259265457	20.7882144863736
15.0870446793712	21.9277435473439
16.4282585426034	22.9940745857482
17.7017715115752	24.0040234973825
18.9115576329584	24.9707243541109
20.0603816136209	25.9047838371787
21.1502090717805	26.8149314060149
22.1825662910804	27.708360735249
23.1588688250057	28.5908816908488
24.0807075112732	29.4669737490005
24.9500614356286	30.3398189884837
25.7694067158995	31.211375503441
26.5417090733087	32.0825224162612
27.2703174361792	32.9532719391094
27.9587991539653	33.8230165350827
28.610763549207	34.6907704484426
29.2297101129889	35.5553735492046
29.8189197325654	36.4156421702384
30.3813912527083	37.2704668834159
30.9198159478067	38.1188663096661
31.4365790096318	38.9600091178548
31.9337777006246	39.793215523426
32.4132481102579	40.6179470901359
32.8765950064292	41.4337909200607
33.3252214119294	42.2404420556624
33.7603560792764	43.0376862806129
34.183078044677	43.8253844264963
34.5943380464686	44.6034586319963
34.994976925138	45.3718806256942
35.3857412822492	46.1306619089019
35.7672967347409	46.879845628439
36.14023910456	47.6194999038655
36.5051038592512	48.3497123804055
36.8623740830823	49.0705858005561
37.2124872194536	49.7822344145805
37.5558407882552	50.484781077639
37.8927972485572	51.1783549067408
38.2236881482016	51.8630893930234
38.5488176774657	52.5391208838642
38.8684657235932	53.206587365189
