# Supplementary material for: Large carbon sink potential of secondary forests in the Brazilian Amazon to mitigate climate change
Source: Nat Commun. 2021 Mar 19;12:1785. doi: 10.1038/s41467-021-22050-1 (PMC7979697; doi:10.1038/s41467-021-22050-1)
Supplement: Supplementary file 3 — Source Data [file 41467_2021_22050_MOESM3_ESM.zip › source_data/Fig3/SE_2_4_confidence_interval_as_AGC.csv]

lower_Mg_C_ha_yr	upper_Mg_C_ha_yr
-0.997425164240325	3.22116999573642
-0.706724281161397	6.1243036881187
0.713652612526058	8.36660992417212
2.7008635163987	10.1804027557859
4.80563295584704	11.7403716435052
6.76172804020415	13.1418636560849
8.46358881624739	14.4109144899893
9.907501224067	15.534785062174
11.1315118124508	16.4962079783884
12.1778797186826	17.2921959403922
13.0795662167033	17.9355611986521
13.8594712124838	18.4487606313394
14.5333047108459	18.8575018742692
15.1123921106159	19.1865098982114
15.6056500216652	19.4573168803245
16.0208712349167	19.6873584800526
16.3655415241521	19.8898047172547
16.6472969798266	20.0738191810395
16.8740509110758	20.2451148764853
17.0538345036169	20.4067163981068
17.194463434358	20.5598019467545
17.3031805325175	20.7044774488426
17.3863924361622	20.8403748339579
17.4495459843299	20.9670413536269
17.4971286983465	21.0841481867491
17.532750492153	21.1915725298228
17.5592641678396	21.2894052416797
17.5788945545056	21.3779220612752
17.5933592470075	21.4575417284279
17.6039734604135	21.5287834217543
17.611737199627	21.592229132527
17.6174057976673	21.6484928518717
17.6215460240329	21.6981966060038
17.6245802136968	21.7419525885215
17.6268207034167	21.7803503924752
17.6284965459205	21.813948349863
17.629774130698	21.8432680932254
17.6307730266701	21.8687915909629
17.6315780949327	21.8909600426957
17.6322487006015	21.9101741409668
17.6328256765039	21.9267953075204
17.6333365511631	21.9411475968502
17.6337994424527	21.9535200287246
17.6342259305838	21.9641691672619
17.6346231548897	21.9733218090638
17.6349953243268	21.9811776788173
