# Supplementary material for: Large carbon sink potential of secondary forests in the Brazilian Amazon to mitigate climate change
Source: Nat Commun. 2021 Mar 19;12:1785. doi: 10.1038/s41467-021-22050-1 (PMC7979697; doi:10.1038/s41467-021-22050-1)
Supplement: Supplementary file 3 — Source Data [file 41467_2021_22050_MOESM3_ESM.zip › source_data/Fig3/SE-Group.csv]

# age	majority_fiftyth	Corrected_AGB	majority_count	threshold
1	41	2	53191	11
2	39	0	34631	11
3	43	4	28718	11
4	49	10	26976	11
5	57	18	67406	11
6	62	23	31482	11
7	68	29	29436	11
8	76	37	18668	11
9	78	39	16383	11
10	89	50	22658	11
11	84	45	18033	11
12	92	53	17072	11
13	92	53	23166	11
14	97	58	19465	11
15	111	72	24913	11
16	125	86	14490	11
17	118	79	11472	11
18	119	80	8449	11
19	119	80	10735	11
20	119	80	11994	11
21	125	86	9515	11
22	121	82	8218	11
23	129	90	9091	11
24	130	91	10327	11
25	135	96	12637	11
26	137	98	8283	11
27	122	83	10840	11
28	121	82	11286	11
29	130	91	9933	11
30	140	101	4878	11
31	134	95	7129	11
32	106	67	7038	11
1	30	0	49067	12
2	34	4	29412	12
3	40	10	19683	12
4	47	17	17962	12
5	55	25	45833	12
6	55	25	19195	12
7	59	29	15823	12
8	60	30	9922	12
9	68	38	8876	12
10	71	41	10999	12
11	72	42	8514	12
12	74	44	6722	12
13	70	40	9234	12
14	77	47	6301	12
15	74	44	7747	12
16	73	43	4280	12
17	70	40	3832	12
18	78	48	2949	12
19	85	55	2855	12
20	75	45	3655	12
21	80	50	2532	12
22	71	41	2962	12
23	86	56	2645	12
24	80	50	2791	12
25	79	49	2828	12
26	83	53	2030	12
27	76	46	3183	12
28	81	51	2559	12
29	64	34	2755	12
30	80	50	1368	12
31	79	49	1831	12
32	79	49	1977	12
1	28	0	49911	21
2	29	1	29838	21
3	33	5	20520	21
4	43	15	13637	21
5	55	27	42063	21
6	49	21	15644	21
7	61	33	14280	21
8	67	39	7291	21
9	66	38	5553	21
10	79	51	7526	21
11	70	42	5812	21
12	76	48	5174	21
13	76	48	7897	21
14	86	58	4443	21
15	92	64	6171	21
16	101	73	3123	21
17	82	54	2098	21
18	97	69	1274	21
19	98	70	2053	21
20	107	79	2062	21
21	105	77	1224	21
22	99	71	1068	21
23	111	83	774	21
24	104	76	995	21
25	111	83	829	21
26	102	74	349	21
27	89	61	276	21
28	87	59	269	21
29	79	51	335	21
30	84	56	376	21
31	93	65	884	21
32	83	55	1768	21
1	24	1	37180	22
2	23	0	21589	22
3	27	4	13510	22
4	36	13	8298	22
5	45	22	25007	22
6	38	15	8851	22
7	47	24	7182	22
8	47	24	3919	22
9	48	25	3087	22
10	60	37	3575	22
11	47	24	2809	22
12	54	31	2111	22
13	55	32	3193	22
14	60	37	1729	22
15	60	37	2393	22
16	58	35	1240	22
17	52	29	929	22
18	63	40	521	22
19	62	39	530	22
20	63	40	800	22
21	60	37	457	22
22	52	29	468	22
23	74	51	303	22
24	68	45	343	22
25	64	41	307	22
26	64	41	110	22
27	52	29	94	22
28	52	29	122	22
29	51	28	105	22
30	64	41	105	22
31	72	49	204	22
32	73	50	543	22
