# Supplementary material for: Large carbon sink potential of secondary forests in the Brazilian Amazon to mitigate climate change
Source: Nat Commun. 2021 Mar 19;12:1785. doi: 10.1038/s41467-021-22050-1 (PMC7979697; doi:10.1038/s41467-021-22050-1)
Supplement: Supplementary file 3 — Source Data [file 41467_2021_22050_MOESM3_ESM.zip › source_data/Fig3/SW_1_1_confidence_interval_as_AGC.csv]

lower_Mg_C_ha_yr	upper_Mg_C_ha_yr
1.25357969886451	7.53623171802208
4.19943091394951	13.2240106238722
7.69287615487642	18.1767142413492
11.444627709481	22.6393070739216
15.3091514199609	26.7338484574798
19.1989383969427	30.535788928965
23.056396970309	34.0975001033043
26.8414880543566	37.4581742472909
30.5253338289041	40.6487590675723
34.0865934446969	43.6946599420899
37.5093396339934	46.6172488875729
40.7818761086401	49.4346215971299
43.8962093678177	52.1618220626346
46.8479620342143	54.8107077645094
49.6364826997219	57.3896754716709
52.2648601312852	59.9035235300785
54.7395913879132	62.353690126428
57.0698269493881	64.7389368257479
59.2663361146647	67.0563287235482
61.3404561721163	69.3022437891783
63.3032497456634	71.4731840963996
65.1649653042969	73.5662917738761
66.934778639033	75.5795902096409
68.6207365457158	77.5120279881378
70.2298194114144	79.3634078607121
71.7680593188893	81.1342633459311
73.2406739749336	82.8257220267651
74.6521952969973	84.4393762081022
76.0065833754585	85.9771698126479
77.307323179749	87.4413038192016
78.5575046522521	88.834159332562
79.7598881823321	90.1582360746447
80.9169578041223	91.4161037744295
82.0309643506768	92.6103640772331
83.1039605073478	93.743620909519
84.1378293777216	94.8184575862685
85.1343078674838	95.8374192734207
86.0950059272891	96.8029996966561
87.0214224787875	97.7176312167408
87.9149586742724	98.5836775753149
88.7769290032889	99.4034287604778
89.6085706520769	100.17909755595
90.4110514377706	100.912817427379
91.1854765737216	101.606641469811
91.9328944710452	102.26254219572
92.6543017412855	102.882411986639
