# Supplementary material for: Large carbon sink potential of secondary forests in the Brazilian Amazon to mitigate climate change
Source: Nat Commun. 2021 Mar 19;12:1785. doi: 10.1038/s41467-021-22050-1 (PMC7979697; doi:10.1038/s41467-021-22050-1)
Supplement: Supplementary file 3 — Source Data [file 41467_2021_22050_MOESM3_ESM.zip › source_data/Fig3/SW_1_2_confidence_interval_as_AGC.csv]

lower_Mg_C_ha_yr	upper_Mg_C_ha_yr
2.95007395407967	10.0893855212177
5.34658087823133	13.1778964700813
7.40152177772244	15.3779256770792
9.24461140607537	17.1473274962398
10.9344967327718	18.6558120084198
12.5039021340313	19.988195468219
13.9732011659124	21.1941822374521
15.3559113206531	22.3060775952106
16.6613437958124	23.3465105335888
17.8960530635623	24.3322620479527
19.0647224327015	25.2763247767605
20.1707687040139	26.1890600602611
21.216802090486	27.078850651864
22.2050044226054	27.9524566331972
23.1374453014675	28.815201407912
24.0163292658053	29.6710785452749
24.8441561718093	30.5228474774078
25.6237825077802	31.3721615719672
26.3583889195264	32.2197434026868
27.0513786810043	33.0655957881977
27.7062428702129	33.9092218709753
28.3264264752696	34.7498262803324
28.9152188815822	35.5864783665103
29.4756788660627	36.4182305779208
30.010593634731	37.2441947867782
30.5224655380757	38.0635846682837
31.0135182691953	38.8757336377603
31.4857150055395	39.680096882542
31.9407826495301	40.4762441018623
32.3802381440684	41.2638475768518
32.8054143635341	42.0426685399393
33.2174841968317	42.8125435995114
33.6174821832064	43.5733721566714
34.006323520263	44.3251052342214
34.3848205239396	45.0677358323591
34.7536967520538	45.8012907580063
35.1135990566205	46.5258237927839
35.4651078388691	47.2414100332724
35.8087457659332	47.9481412339443
36.1449851822961	48.6461219943045
36.4742544195968	49.3354666492488
36.7969431793071	50.0162967409223
37.113407136034	50.6887389690276
37.4239718855741	51.3529235334702
37.7289363415051	52.0089827980165
38.0285756668635	52.6570502162281
