# Supplementary material for: Large carbon sink potential of secondary forests in the Brazilian Amazon to mitigate climate change
Source: Nat Commun. 2021 Mar 19;12:1785. doi: 10.1038/s41467-021-22050-1 (PMC7979697; doi:10.1038/s41467-021-22050-1)
Supplement: Supplementary file 3 — Source Data [file 41467_2021_22050_MOESM3_ESM.zip › source_data/Fig3/SW_1_3_confidence_interval_as_AGC.csv]

lower_Mg_C_ha_yr	upper_Mg_C_ha_yr
0.383919854741451	13.1599310943624
2.99923414566329	18.3867660212713
5.80186247988781	22.2254289865007
8.63211548978623	25.3513813878642
11.4339111196762	28.0301811156145
14.1806076426349	30.4001124894812
16.8571399637977	32.5449303455715
19.4537529027479	34.5206773563436
21.9633001235773	36.3677328332879
24.3799314285343	38.1169535356666
26.6984377013856	39.7930589197492
28.913983898547	41.4165510878928
31.0221311323378	43.0047484109454
33.0191055348766	44.5722206317354
34.9022628967114	46.1308106392877
36.6706457403029	47.6894236762845
38.325467796536	49.2537957414058
39.8703433877206	50.8264529828655
41.311146723607	52.4069960578995
42.6555205433349	53.9927026755782
43.9121785018629	55.5793125674919
45.090190206723	57.1618120168663
46.1983949366301	58.73507621376
47.2450077575769	60.2943088368191
48.2374113091448	61.8352878834798
49.1820898906472	63.3544628331168
50.0846552278559	64.8489550597034
50.9499217826579	66.3165046253129
51.7820024170448	67.7553934125702
52.5844067783765	69.1643628310964
53.3601331081976	70.5425358710264
54.1117494553779	71.8893479014757
54.8414632898572	73.2044875217391
55.5511800600914	74.4878471681374
56.2425519133839	75.7394824577958
56.9170179969735	76.9595790159058
57.5758377168906	78.1484255451769
58.2201181859659	79.3063920187587
58.8508369138399	80.4339120378454
59.4688606158309	81.5314685560324
60.074960859559	82.5995823180931
60.6698271332997	83.6388024855986
61.2540778080763	84.6496990253721
61.8282693741771	85.6328565211132
62.3929042590773	86.5888691364171
62.9484374746083	87.5183365116711
