# Supplementary material for: Large carbon sink potential of secondary forests in the Brazilian Amazon to mitigate climate change
Source: Nat Commun. 2021 Mar 19;12:1785. doi: 10.1038/s41467-021-22050-1 (PMC7979697; doi:10.1038/s41467-021-22050-1)
Supplement: Supplementary file 3 — Source Data [file 41467_2021_22050_MOESM3_ESM.zip › source_data/Fig3/SW_1_4_confidence_interval_as_AGC.csv]

lower_Mg_C_ha_yr	upper_Mg_C_ha_yr
-7.26269291692006	15.9431498739175
-10.2786964813704	26.3509090885618
-9.14442586591129	31.0678652247343
-6.39655780817398	33.4786593851183
-3.23694101363446	34.518058747632
-0.0767000356144187	34.3890441073785
2.9232221892721	33.3378216614034
5.62682852929536	31.7586603961402
7.90735648833125	30.0691027575292
9.68737477800096	28.5908107882554
10.9718235532023	27.4910793465665
11.8518781954033	26.7832731446167
12.4680342349804	26.3795180577319
12.9529944814391	26.1649677433776
13.3951720602484	26.0485478696043
13.8355694078397	25.9763449423892
14.2821372945552	25.9239077088637
14.7257074660419	25.8842087692128
15.1514259954281	25.8581927498083
15.5453778221374	25.8489161508224
15.8976893353468	25.8584978492357
16.2033741715393	25.8869552207554
16.4618622977132	25.9321997744394
16.675887563566	25.9906426252884
16.850214286616	26.0579964036043
16.9905108725754	26.1299963024674
17.1025180620359	26.2029018674144
17.1915329655818	26.2737557823574
17.2621553988559	26.3404448354447
17.3182169796915	26.4016321744535
17.3628187639475	26.4566245344522
17.3984217254048	26.5052205045066
17.4269541862206	26.5475674472912
17.4499160724784	26.5840403654276
17.4684705416519	26.6151467059247
17.4835199265485	26.6414559051236
17.4957663453543	26.663550091266
17.5057588660539	26.681991656064
17.5139295940904	26.6973035892623
17.5206209920305	26.7099590470608
17.5261064439127	26.7203773161422
17.5306057110267	26.7289239967997
17.5342965725263	26.7359137991613
17.5373236384896	26.7416148081138
17.5398050744745	26.746253429828
17.5418377826989	26.7500194999127
