# Supplementary material for: Large carbon sink potential of secondary forests in the Brazilian Amazon to mitigate climate change
Source: Nat Commun. 2021 Mar 19;12:1785. doi: 10.1038/s41467-021-22050-1 (PMC7979697; doi:10.1038/s41467-021-22050-1)
Supplement: Supplementary file 3 — Source Data [file 41467_2021_22050_MOESM3_ESM.zip › source_data/Fig3/SW-Group.csv]

# age	majority_fiftyth	Corrected_AGB	majority_count	threshold
1	66	13	23674	11
2	53	0	11895	11
3	59	6	10762	11
4	67	14	10098	11
5	79	26	22294	11
6	86	33	11830	11
7	99	46	8599	11
8	119	66	7357	11
9	123	70	7583	11
10	138	85	6796	11
11	135	82	6705	11
12	140	87	6125	11
13	147	94	6686	11
14	172	119	4963	11
15	178	125	8850	11
16	193	140	5180	11
17	210	157	4650	11
18	187	134	3341	11
19	201	148	4366	11
20	177	124	5139	11
21	193	140	3794	11
22	211	158	4371	11
23	186	133	5089	11
24	194	141	3187	11
25	190	137	4411	11
26	205	152	3049	11
27	200	147	2839	11
28	203	150	2887	11
29	211	158	3946	11
30	219	166	2854	11
31	195	142	2485	11
32	172	119	3737	11
1	49	4	12141	12
2	45	0	8457	12
3	54	9	7252	12
4	61	16	7185	12
5	65	20	12290	12
6	71	26	6341	12
7	78	33	4404	12
8	90	45	3283	12
9	94	49	3072	12
10	105	60	2554	12
11	110	65	2190	12
12	101	56	1988	12
13	90	45	1391	12
14	99	54	726	12
15	106	61	1343	12
16	119	74	759	12
17	106	61	603	12
18	115	70	517	12
19	101	56	443	12
20	101	56	778	12
21	89	44	346	12
22	97	52	382	12
23	124	79	514	12
24	142	97	265	12
25	96	51	460	12
26	97	52	337	12
27	115	70	258	12
28	123	78	353	12
29	121	76	248	12
30	114	69	214	12
31	115	70	193	12
32	108	63	379	12
1	54	4	11036	21
2	50	0	5086	21
3	56	6	4032	21
4	60	10	3421	21
5	81	31	11194	21
6	78	28	4145	21
7	84	34	2785	21
8	101	51	1993	21
9	100	50	2134	21
10	106	56	1760	21
11	104	54	1839	21
12	111	61	1540	21
13	130	80	1792	21
14	153	103	1214	21
15	146	96	2283	21
16	156	106	1160	21
17	160	110	550	21
18	157	107	431	21
19	170	120	503	21
20	136	86	894	21
21	175	125	669	21
22	211	161	510	21
23	179	129	307	21
24	189	139	232	21
25	157	107	208	21
26	202	152	211	21
27	140	90	62	21
28	138	88	56	21
29	149	99	84	21
30	144	94	131	21
31	113	63	202	21
32	128	78	944	21
1	39	0	4613	22
2	43	4	2342	22
3	49	10	1685	22
4	59	20	1468	22
5	63	24	4124	22
6	66	27	1299	22
7	60	21	1101	22
8	66	27	718	22
9	76	37	544	22
10	74	35	464	22
11	67	28	536	22
12	69	30	439	22
13	68	29	393	22
14	95	56	158	22
15	86	47	252	22
16	86	47	134	22
17	88	49	74	22
18	83	44	71	22
19	126	87	60	22
20	80	41	154	22
21	107	68	41	22
22	116	77	33	22
23	69	30	37	22
24	79	40	26	22
25	79	40	23	22
26	74	35	13	22
27	114	75	8	22
28	56	17	8	22
29	51	12	10	22
30	65	26	10	22
31	75	36	17	22
32	76	37	100	22
