# Supplementary material for: Large carbon sink potential of secondary forests in the Brazilian Amazon to mitigate climate change
Source: Nat Commun. 2021 Mar 19;12:1785. doi: 10.1038/s41467-021-22050-1 (PMC7979697; doi:10.1038/s41467-021-22050-1)
Supplement: Supplementary file 3 — Source Data [file 41467_2021_22050_MOESM3_ESM.zip › source_data/Fig5/fig5a_2030_carbon_stock_scenarios.xlsx]

## Sheet: Sheet1
Year	values Tg C	lower	upper	type
2017	293.706	243.481	351.593	A
2018	319.262	267.379	378.264	A
2019	343.514	291.545	401.475	A
2020	366.459	315.1	422.492	A
2021	388.124	337.618	441.968	A
2022	408.582	358.919	460.342	A
2023	427.93	378.982	477.895	A
2024	446.27	397.872	494.791	A
2025	463.703	415.683	511.125	A
2026	480.32	432.511	526.962	A
2027	496.202	448.435	542.356	A
2028	511.422	463.518	557.36	A
2029	526.04	477.805	572.026	A
2030	540.111	491.341	586.4	A
2017	293.706	259.202	330.731	B
2018	308.42	274.455	344.123	B
2019	322.369	288.872	356.916	B
2020	335.62	302.492	369.222	B
2021	348.243	315.374	381.115	B
2022	360.296	327.576	392.641	B
2023	371.836	339.15	403.844	B
2024	382.909	350.134	414.76	B
2025	393.557	360.56	425.429	B
2026	403.817	370.457	435.881	B
2027	413.717	379.854	446.139	B
2028	423.287	388.781	456.219	B
2029	432.548	397.271	466.13	B
2030	441.52	405.357	475.873	B
2017	293.706	275.014	312.428	C
2018	300.823	282.105	319.437	C
2019	307.676	288.849	326.284	C
2020	314.285	295.262	332.988	C
2021	320.669	301.361	339.565	C
2022	326.841	307.164	346.024	C
2023	332.817	312.688	352.372	C
2024	338.607	317.953	358.61	C
2025	344.222	322.98	364.737	C
2026	349.672	327.789	370.753	C
2027	354.964	332.398	376.654	C
2028	360.107	336.826	382.436	C
2029	365.107	341.088	388.097	C
2030	369.971	345.2	393.635	C
2017	293.706	281.757	305.516	D
2018	297.734	285.505	309.772	D
2019	301.637	289.079	313.953	D
2020	305.423	292.494	318.06	D
2021	309.097	295.76	322.09	D
2022	312.665	298.891	326.043	D
2023	316.131	301.898	329.916	D
2024	319.5	304.791	333.708	D
2025	322.776	307.581	337.417	D
2026	325.962	310.275	341.041	D
2027	329.063	312.882	344.581	D
2028	332.082	315.408	348.037	D
2029	335.021	317.859	351.409	D
2030	337.884	320.24	354.698	D
2017	293.706	285.599	301.695	E
2018	296.016	287.612	304.267	E
2019	298.259	289.548	306.783	E
2020	300.438	291.413	309.242	E
2021	302.557	293.214	311.643	E
2022	304.617	294.955	313.985	E
2023	306.62	296.642	316.27	E
2024	308.57	298.277	318.497	E
2025	310.467	299.865	320.667	E
2026	312.314	301.409	322.78	E
2027	314.112	302.91	324.839	E
2028	315.864	304.372	326.843	E
2029	317.57	305.796	328.795	E
2030	319.233	307.185	330.695	E
