# Supplementary material for: Large carbon sink potential of secondary forests in the Brazilian Amazon to mitigate climate change
Source: Nat Commun. 2021 Mar 19;12:1785. doi: 10.1038/s41467-021-22050-1 (PMC7979697; doi:10.1038/s41467-021-22050-1)
Supplement: Supplementary file 3 — Source Data [file 41467_2021_22050_MOESM3_ESM.zip › source_data/Fig5/fig5b_2030_carbon_accumulation_scenarios.xlsx]

## Sheet: Sheet1
Year	values (Tg C yr-1)	lower	upper	type
2018	25.5556	21.4026	30.2785	A
2019	24.2519	20.5829	28.344	A
2020	22.9451	19.7293	26.4535	A
2021	21.6654	18.8461	24.671	A
2022	20.4583	17.9715	23.0499	A
2023	19.3476	17.1346	21.6067	A
2024	18.3402	16.3512	20.3342	A
2025	17.4326	15.6273	19.2154	A
2026	16.6168	14.9628	18.2304	A
2027	15.8826	14.3536	17.3598	A
2028	15.2197	13.7941	16.5868	A
2029	14.6187	13.2782	15.8967	A
2030	14.0709	12.8003	15.2768	A
2018	14.714	12.9361	16.5829	B
2019	13.9484	12.3648	15.5816	B
2020	13.2519	11.8279	14.6962	B
2021	12.6221	11.3293	13.915	B
2022	12.0535	10.8691	13.2244	B
2023	11.5395	10.4447	12.6116	B
2024	11.0732	10.0526	12.0651	B
2025	10.6484	9.68898	11.5751	B
2026	10.2593	9.35024	11.133	B
2027	9.90099	9.03327	10.7318	B
2028	9.56935	8.73544	10.3652	B
2029	9.26081	8.45462	10.0283	B
2030	8.9724	8.18904	9.71657	B
2018	7.11686	6.48043	7.74972	C
2019	6.85297	6.25612	7.44286	C
2020	6.60934	6.04498	7.1642	C
2021	6.38334	5.84554	6.90968	C
2022	6.17269	5.65656	6.67584	C
2023	5.97549	5.47705	6.45972	C
2024	5.79013	5.30617	6.25883	C
2025	5.61523	5.14325	6.07107	C
2026	5.44967	4.98775	5.89468	C
2027	5.29249	4.83917	5.72819	C
2028	5.14287	4.69711	5.57038	C
2029	5.00012	4.56118	5.42026	C
2030	4.86368	4.43103	5.27699	C
2018	4.02751	3.70237	4.34758	D
2019	3.90342	3.58796	4.21281	D
2020	3.78582	3.47831	4.08638	D
2021	3.67408	3.37318	3.96724	D
2022	3.56765	3.27236	3.85447	D
2023	3.46606	3.17567	3.74734	D
2024	3.36892	3.0829	3.64521	D
2025	3.27589	2.9939	3.54759	D
2026	3.18666	2.9085	3.45404	D
2027	3.10099	2.82651	3.36422	D
2028	3.01864	2.74779	3.27782	D
2029	2.93941	2.67218	3.1946	D
2030	2.86313	2.59952	3.11434	D
2018	2.30951	2.12527	2.4904	E
2019	2.24313	2.06151	2.42085	E
2020	2.17952	2.00032	2.35432	E
2021	2.11849	1.9416	2.29053	E
2022	2.05989	1.88523	2.22925	E
2023	2.00354	1.83113	2.17028	E
2024	1.94934	1.77917	2.11347	E
2025	1.89715	1.72926	2.05868	E
2026	1.84687	1.6813	2.00578	E
2027	1.7984	1.6352	1.95467	E
2028	1.75165	1.59086	1.90527	E
2029	1.70654	1.54821	1.85749	E
2030	1.663	1.50716	1.81127	E
