# Supplementary material for: Large carbon sink potential of secondary forests in the Brazilian Amazon to mitigate climate change
Source: Nat Commun. 2021 Mar 19;12:1785. doi: 10.1038/s41467-021-22050-1 (PMC7979697; doi:10.1038/s41467-021-22050-1)
Supplement: Supplementary file 3 — Source Data [file 41467_2021_22050_MOESM3_ESM.zip › source_data/README.txt]

#The folders and the files within the folders contain the raw data used to produce some of the display items seen in the main paper of Heinrich et al. 
In accordance with Nature Communications, this includes data to make barcharts, dot plots, line graphs, this refers to Figures 1, 3, and 5 of the main paper of this study.
The three folders are:
<Fig1>
<Fig3>
<Fig5>

The individual folders contain:
############################## Fig1 folder #############################
All the files need to produce Figure 1a-e of the main paper. 

1. The input files (dots seen in Figure 1) of the 6 driving variables used to build regrowth models seen in Figure 1 - 
these filenames are in the format "<driver>_assessment_v2.csv". 
The columns in the files are: 
	A: age of secondary forest; 
	B: 50th percentile (median) of the modal Aboveground Biomass (AGB) value for the given age (note, units are in biomass not carbon: Mg/ha/yr); 
	C: The bias-corrected AGB value, calculated by subtracting the lowest AGB value in column B such that the AGB data starts at or near 0Mg/ha/yr at age 1. 
	D: the number of secondary forest pixels observed to have the given age, 
	E: "Threshold" : the threshold limits of the given driver e.g.  0 Fires in fire_assessmentv2.csv implies the corresponding secondary forest pixels experienced 0 fires throughout the analysis period (1985 -2017). 

2. The regrowth models (lines in Figure 1) of the 6 driving variables -
these filenames are in the format Fig1<a-e>_<driver>.excl
The columns in the files are:
	A: the age of the secondary forest (t)
	B: The modelled AGC (in MgC/ha/yr) at that particular age
Cells contains:
	A2: the Chapman-Richard model of regrowth used and referenced in the main paper
	F2: The median, bias-correted value of an old-growth forest in that condition (in MgC/ha/yr)
	G2: The k coefficient calculated by the model to be used in equation 1
	H2: The c coefficient calculated by the model to be used in equation 1

Each sheet refers to one of the lines (under a different condition of the driving variable)

3. all the files need to produce the confidence intervals seen in Figure 1a-e of the main paper.
Units are in MgC/ha/yr as they appear in the Figure. Column A: lower limit; B: upper limit


############################## Fig3 folder #############################

1. The input files of the 6 driving variables used to build regrowth models seen in Figure 3
these filenames are in the format "<REGION>-Group.csv". 
See bullet point 1 for explanations for the columns in the file. 
Again column E -"threshold" denotes the code used to identify the the 4 subclasses of regrowth seen in the Figure. 
Where 11 = No disturbance; 12 = Only burning; 21 = Only (multiple) deforestations; 22 = Both burning and multiple deforestations as disturbance.

2. The regrowth models (lines in Figure 3) in the 4 regions and split up by disturbance
these files are in the format Fig3<a-d>_<region>.excl
The columns in the files are:
	A: the age of the secondary forest (t)
	B: The modelled AGC (in MgC/ha/yr) at that particular age
Cells contains:
	A2: the Chapman-Richard model of regrowth used and referenced in the main paper
	F2: The median, bias-correted value of an old-growth forest in that condition (in MgC/ha/yr)
	G2: The k coefficient calculated by the model to be used in equation 1
	H2: The c coefficient calculated by the model to be used in equation 1

Each sheet refers to a combination of the two disturbances in each region e.g. No disturbance, Only fire disturbance etc

3. all the files need to produce the confidence intervals seen in Figure 3a-d of the main paper. 
These filenames are in the format <region>_number of the region_<number referring to the disturbance combination>_confidence_interval_asAGC.csv
where 1 - No disturbance; 2 - Only fire disturbance; 3 - Only deforestation disturbance; 4 - Both disturbances
Units are in MgC/ha/yr as they appear in the Figure. column A: lower limit; B: upper limit. 


############################## Fig5 folder #############################
The modelled regrowth for the decade to come:
1. "fig5a_2030_carbon_stock_scenarios.excl"
The columns are:
	A: year
	B: the carbon stock (TgC)
	C: the lower CI of the carbon stock in B
	D: the upper CI of the carbon stock in B
	E: the scenario of preservation where: A - all preserved; B - Only 5+ secondary forests are preserved; C - Only 10+ secondary forests are preserved; D - Only 15+ secondary forests are preserved; E - Only 20+ secondary forests are preserved

2. "fig5b_2030_carbon_accumulation_scenarios.excl"
The columns are:
	A: year
	B: the carbon saccumulation (TgC/yr)
	C: the lower CI of the carbon stock in B
	D: the upper CI of the carbon stock in B
	E: the scenario of preservation where: A - all preserved; B - Only 5+ secondary forests are preserved; C - Only 10+ secondary forests are preserved; D - Only 15+ secondary forests are preserved; E - Only 20+ secondary forests are preserved
